# Supplementary material for: (Z)-3-(3,4-Di­meth­oxy­benz­yl)-1,5-benzo­thia­zepin-4(5H)-one
Source: Acta Crystallogr Sect E Struct Rep Online. 2013 Apr 13;69(Pt 5):o708. doi: 10.1107/S1600536813009598 (PMC3648241; doi:10.1107/S1600536813009598)
Supplement: Supplementary file 1 [file e-69-0o708-sup1.cif]

##############################################################################
#                                                                            #
# This CIF contains the data in a paper accepted for publication in          #
# Acta Crystallographica Section E. It conforms to the requirements of       #
# Notes for Authors for Acta Crystallographica Section E, and has been       #
# peer reviewed under the auspices of the IUCr Commission on Journals.       #
#                                                                            #
# Full details of the Crystallographic Information File format               #
# are given in the paper "The Crystallographic Information File (CIF):       #
# a New Standard Archive File for Crystallography" by S. R. Hall, F. H.      #
# Allen and I. D. Brown [Acta Cryst. (1991), A47, 655-685].                  #
#                                                                            #
# The current version of the core CIF dictionary is obtainable from          #
# ftp://ftp.iucr.org/pub/cif_core.dic.                                       #
#                                                                            #
# Software is freely available for graphical display of the structure(s)     #
# in this CIF. For information consult the CIF software page                 #
# http://www.iucr.org/resources/cif/software.                                #
#                                                                            #
# This file may be used for bona fide research purposes within the           #
# scientific community so long as proper attribution is given to the journal # 
# article from which it was obtained.                                        #
#                                                                            #
##############################################################################
data_global
_audit_creation_method     SHELXL-97
_journal_date_recd_electronic     2013-04-01
_journal_date_accepted     2013-04-08
_journal_name_full     'Acta Crystallographica, Section E'
_journal_year     2013
_journal_volume     69
_journal_issue      5
_journal_page_first     o708
_journal_page_last     o708
_journal_paper_category     QO
_journal_paper_doi     10.1107/S1600536813009598
_journal_coeditor_code     TK5214
_publ_contact_author_name     'S.Murugavel'
_publ_contact_author_address
;
  Department of  Physics
  Thanthai Periyar Government Institute of Technology
  Vellore 632 002
  India
;
_publ_contact_author_email     'smurugavel27@gmail.com'
_publ_contact_author_fax     '0416 091 2266652'
_publ_contact_author_phone     '091 9790084145'
_publ_section_title
;
(<i>Z</i>)-3-(3,4-Dimethoxybenzyl)-1,5-benzothiazepin-4(5<i>H</i>)-one
;
loop_
    _publ_author_name
    _publ_author_footnote
    _publ_author_address
    'Selvakumar, R.' ?
;
Department of Organic Chemistry
University of Madras
Maraimalai Campus
Chennai 600 025
India
;
    'Bakthadoss, M.'
;
Additional correspondence author, e-mail: bhakthadoss@yahoo.com.
;
;
Department of Organic Chemistry
University of Madras
Maraimalai Campus
Chennai 600 025
India
Department of Chemistry
Pondicherry University
Puducherry 605 014
India
;
    'Vijayakumar, S.' ?
;
Department of Physics
Sri Balaji Chokkalingam Engineering College
Arni
Thiruvannamalai 632 317
India
;
    'Murugavel, S.' ?
;
Department of Physics
Thanthai Periyar Government Institute of Technology
Vellore 632 002
India
;
data_I
_audit_creation_method     SHELXL-97
_chemical_name_systematic
;
(<i>Z</i>)-3-(3,4-Dimethoxybenzyl)-1,5-benzothiazepin-4(5<i>H</i>)-one
;
_chemical_name_common     ?
_chemical_formula_moiety     'C18 H17 N O3 S'
_chemical_formula_sum     'C18 H17 N O3 S'
_chemical_formula_iupac     'C18 H17 N O3 S'
_chemical_formula_weight     327.39
_chemical_melting_point     ?
_symmetry_cell_setting     orthorhombic
_symmetry_space_group_name_H-M     'P b c n'
_symmetry_space_group_name_Hall     '-P 2n 2ab'
loop_
    _symmetry_equiv_pos_as_xyz
    'x, y, z'
    '-x+1/2, -y+1/2, z+1/2'
    'x+1/2, -y+1/2, -z'
    '-x, y, -z+1/2'
    '-x, -y, -z'
    'x-1/2, y-1/2, -z-1/2'
    '-x-1/2, y-1/2, z'
    'x, -y, z-1/2'
_cell_length_a     19.966(4)
_cell_length_b     10.355(2)
_cell_length_c     15.536(3)
_cell_angle_alpha     90.00
_cell_angle_beta     90.00
_cell_angle_gamma     90.00
_cell_volume     3212.0(11)
_cell_formula_units_Z     8
_cell_measurement_reflns_used     2790
_cell_measurement_theta_min     2.2
_cell_measurement_theta_max     24.9
_cell_measurement_temperature     293(2)
_exptl_crystal_description     'block'
_exptl_crystal_colour     'colourless'
_exptl_crystal_size_max     0.35
_exptl_crystal_size_mid     0.20
_exptl_crystal_size_min     0.15
_exptl_crystal_density_diffrn     1.354
_exptl_crystal_density_meas     ?
_exptl_crystal_density_method     'not measured'
_exptl_crystal_F_000     1376
_exptl_absorpt_coefficient_mu     0.216
_exptl_absorpt_correction_type     multi-scan
_exptl_absorpt_process_details     '(TWINABS; Sheldrick, 1997)'
_exptl_absorpt_correction_T_min     0.927
_exptl_absorpt_correction_T_max     0.968
_exptl_special_details     ?
_diffrn_ambient_temperature     293(2)
_diffrn_radiation_type     MoK\a
_diffrn_radiation_wavelength     0.71073
_diffrn_radiation_source     'fine-focus sealed tube'
_diffrn_radiation_monochromator     graphite
_diffrn_measurement_device_type     'Bruker APEXII CCD'
_diffrn_measurement_method     '\w scans'
_diffrn_detector_area_resol_mean     10.0
_diffrn_reflns_number     13227
_diffrn_reflns_av_R_equivalents     0.066
_diffrn_reflns_av_sigmaI/netI     0.1068
_diffrn_reflns_theta_min     2.22
_diffrn_reflns_theta_max     24.86
_diffrn_reflns_theta_full     24.86
_diffrn_measured_fraction_theta_max     0.974
_diffrn_measured_fraction_theta_full     0.974
_diffrn_reflns_limit_h_min     -23
_diffrn_reflns_limit_h_max     23
_diffrn_reflns_limit_k_min     -12
_diffrn_reflns_limit_k_max     9
_diffrn_reflns_limit_l_min     -18
_diffrn_reflns_limit_l_max     18
_diffrn_standards_number     .
_diffrn_standards_interval_count     .
_diffrn_standards_interval_time     .
_diffrn_standards_decay_%     .
_refine_special_details
;
Refinement of <i>F</i>^2^ against ALL reflections. The weighted <i>R</i>-factor
<i>wR</i> and goodness of fit <i>S</i> are based on <i>F</i>^2^, conventional
<i>R</i>-factors <i>R</i> are based on <i>F</i>, with <i>F</i> set to zero for
negative <i>F</i>^2^. The threshold expression of <i>F</i>^2^ >
\s(<i>F</i>^2^) is used only for calculating <i>R</i>-factors(gt) <i>etc</i>.
and is not relevant to the choice of reflections for refinement.
<i>R</i>-factors based on <i>F</i>^2^ are statistically about twice as large
as those based on <i>F</i>, and <i>R</i>- factors based on ALL data will be
even larger.
;
_reflns_number_total     13227
_reflns_number_gt     8413
_reflns_threshold_expression     I>2\s(I)
_refine_ls_structure_factor_coef     Fsqd
_refine_ls_matrix_type     full
_refine_ls_R_factor_all     0.1007
_refine_ls_R_factor_gt     0.0601
_refine_ls_wR_factor_gt     0.1514
_refine_ls_wR_factor_ref     0.1749
_refine_ls_goodness_of_fit_ref     1.021
_refine_ls_restrained_S_all     1.021
_refine_ls_number_reflns     13227
_refine_ls_number_parameters     211
_refine_ls_number_restraints     0
_refine_ls_hydrogen_treatment     constr
_refine_ls_weighting_scheme     calc
_refine_ls_weighting_details
         'calc w=1/[\s^2^(Fo^2^)+(0.0582P)^2^+0.0000P] where P=(Fo^2^+2Fc^2^)/3'
_atom_sites_solution_hydrogens     geom
_atom_sites_solution_primary     direct
_atom_sites_solution_secondary     difmap
_refine_ls_shift/su_max     0.001
_refine_ls_shift/su_mean     0.000
_refine_diff_density_max     0.250
_refine_diff_density_min     -0.325
_refine_ls_extinction_method     none
_refine_ls_extinction_coef     ?
loop_
    _atom_type_symbol
    _atom_type_description
    _atom_type_scat_dispersion_real
    _atom_type_scat_dispersion_imag
    _atom_type_scat_source
    'C' 'C' 0.0033 0.0016
                         'International Tables Vol C Tables 4.2.6.8 and 6.1.1.4'
    'H' 'H' 0.0000 0.0000
                         'International Tables Vol C Tables 4.2.6.8 and 6.1.1.4'
    'N' 'N' 0.0061 0.0033
                         'International Tables Vol C Tables 4.2.6.8 and 6.1.1.4'
    'O' 'O' 0.0106 0.0060
                         'International Tables Vol C Tables 4.2.6.8 and 6.1.1.4'
    'S' 'S' 0.1246 0.1234
                         'International Tables Vol C Tables 4.2.6.8 and 6.1.1.4'
_computing_data_collection     'APEX2 (Bruker, 2004)'
_computing_cell_refinement     'APEX2 and SAINT (Bruker, 2004)'
_computing_data_reduction     'SAINT and XPREP (Bruker, 2004)'
_computing_structure_solution     'SHELXS97 (Sheldrick, 2008)'
_computing_structure_refinement     'SHELXL97 (Sheldrick, 2008)'
_computing_molecular_graphics     'ORTEP-3 for Windows (Farrugia, 2012)'
_computing_publication_material
                           'SHELXL97 (Sheldrick, 2008) and  PLATON (Spek, 2009)'
loop_
    _atom_site_type_symbol
    _atom_site_label
    _atom_site_fract_x
    _atom_site_fract_y
    _atom_site_fract_z
    _atom_site_U_iso_or_equiv
    _atom_site_adp_type
    _atom_site_calc_flag
    _atom_site_refinement_flags
    _atom_site_occupancy
    _atom_site_symmetry_multiplicity
    _atom_site_disorder_assembly
    _atom_site_disorder_group
    C C2 0.21158(10) 0.01584(18) 1.02679(11) 0.0320(5) Uani d . 1 1 . .
    C C3 0.26554(10) 0.0619(2) 1.07376(13) 0.0401(5) Uani d . 1 1 . .
    H H3 0.3072 0.0225 1.0683 0.048 Uiso calc R 1 1 . .
    C C4 0.25791(10) 0.1650(2) 1.12822(13) 0.0434(6) Uani d . 1 1 . .
    H H4 0.2939 0.1935 1.1611 0.052 Uiso calc R 1 1 . .
    C C5 0.19688(11) 0.2264(2) 1.13416(12) 0.0405(5) Uani d . 1 1 . .
    H H5 0.1921 0.2978 1.1700 0.049 Uiso calc R 1 1 . .
    C C6 0.14302(10) 0.18270(19) 1.08740(11) 0.0339(5) Uani d . 1 1 . .
    H H6 0.1020 0.2249 1.0913 0.041 Uiso calc R 1 1 . .
    C C7 0.14978(9) 0.07580(18) 1.03449(10) 0.0265(4) Uani d . 1 1 . .
    C C8 0.07914(10) -0.00895(17) 0.91369(11) 0.0300(5) Uani d . 1 1 . .
    C C9 0.13353(9) -0.00907(17) 0.84820(11) 0.0277(5) Uani d . 1 1 . .
    C C1 0.19328(11) -0.05969(19) 0.86307(11) 0.0359(5) Uani d . 1 1 . .
    H H1 0.2230 -0.0622 0.8170 0.043 Uiso calc R 1 1 . .
    C C10 0.11450(10) 0.04089(18) 0.76116(11) 0.0332(5) Uani d . 1 1 . .
    H H10A 0.0735 -0.0016 0.7432 0.040 Uiso calc R 1 1 . .
    H H10B 0.1493 0.0170 0.7206 0.040 Uiso calc R 1 1 . .
    C C11 0.10408(8) 0.18544(17) 0.75624(10) 0.0267(4) Uani d . 1 1 . .
    C C12 0.12408(10) 0.2698(2) 0.81859(11) 0.0369(5) Uani d . 1 1 . .
    H H12 0.1440 0.2384 0.8685 0.044 Uiso calc R 1 1 . .
    C C13 0.11523(10) 0.4015(2) 0.80865(12) 0.0406(5) Uani d . 1 1 . .
    H H13 0.1286 0.4574 0.8522 0.049 Uiso calc R 1 1 . .
    C C14 0.08704(10) 0.45013(18) 0.73534(12) 0.0345(5) Uani d . 1 1 . .
    C C15 0.06728(9) 0.36546(19) 0.67025(11) 0.0305(5) Uani d . 1 1 . .
    C C16 0.07503(9) 0.23488(19) 0.68158(10) 0.0298(5) Uani d . 1 1 . .
    H H16 0.0607 0.1785 0.6388 0.036 Uiso calc R 1 1 . .
    C C18 0.02274(13) 0.3361(2) 0.52964(13) 0.0661(8) Uani d . 1 1 . .
    H H18A 0.0616 0.2902 0.5099 0.099 Uiso calc R 1 1 . .
    H H18B 0.0042 0.3852 0.4830 0.099 Uiso calc R 1 1 . .
    H H18C -0.0100 0.2756 0.5502 0.099 Uiso calc R 1 1 . .
    C C17 0.08134(13) 0.6638(2) 0.78994(14) 0.0715(8) Uani d . 1 1 . .
    H H17A 0.0536 0.6325 0.8359 0.107 Uiso calc R 1 1 . .
    H H17B 0.0665 0.7483 0.7730 0.107 Uiso calc R 1 1 . .
    H H17C 0.1270 0.6684 0.8091 0.107 Uiso calc R 1 1 . .
    N N1 0.09093(8) 0.02648(15) 0.99504(9) 0.0325(4) Uani d . 1 1 . .
    H H1A 0.0573 0.0180 1.0291 0.039 Uiso calc R 1 1 . .
    O O1 0.02201(7) -0.04165(14) 0.89186(8) 0.0423(4) Uani d . 1 1 . .
    O O3 0.04118(7) 0.42072(13) 0.59744(8) 0.0462(4) Uani d . 1 1 . .
    O O2 0.07680(8) 0.57865(13) 0.71876(9) 0.0498(4) Uani d . 1 1 . .
    S S1 0.22192(3) -0.12256(6) 0.96130(3) 0.04692(18) Uani d . 1 1 . .
loop_
    _atom_site_aniso_label
    _atom_site_aniso_U_11
    _atom_site_aniso_U_22
    _atom_site_aniso_U_33
    _atom_site_aniso_U_12
    _atom_site_aniso_U_13
    _atom_site_aniso_U_23
    C2 0.0340(13) 0.0353(12) 0.0267(10) 0.0018(10) -0.0032(9) 0.0069(9)
    C3 0.0285(13) 0.0482(15) 0.0437(12) 0.0032(10) -0.0051(9) 0.0068(11)
    C4 0.0369(15) 0.0530(15) 0.0404(12) -0.0140(12) -0.0120(10) 0.0064(11)
    C5 0.0447(14) 0.0402(13) 0.0366(11) -0.0090(11) -0.0044(10) -0.0018(10)
    C6 0.0347(13) 0.0359(13) 0.0311(10) -0.0005(10) 0.0000(9) 0.0014(9)
    C7 0.0256(12) 0.0326(12) 0.0214(9) -0.0028(9) -0.0011(8) 0.0067(9)
    C8 0.0302(13) 0.0278(12) 0.0320(10) 0.0017(9) -0.0025(9) 0.0044(9)
    C9 0.0310(12) 0.0249(11) 0.0271(9) 0.0008(9) -0.0016(8) -0.0015(8)
    C1 0.0391(14) 0.0386(13) 0.0300(10) 0.0034(10) 0.0048(9) -0.0031(9)
    C10 0.0394(13) 0.0351(12) 0.0252(9) -0.0004(9) 0.0006(8) -0.0022(9)
    C11 0.0263(12) 0.0297(11) 0.0242(9) -0.0046(9) 0.0029(8) 0.0008(9)
    C12 0.0463(14) 0.0395(13) 0.0248(10) -0.0052(11) -0.0030(9) -0.0008(9)
    C13 0.0524(15) 0.0357(14) 0.0336(11) -0.0129(11) 0.0002(10) -0.0083(10)
    C14 0.0406(14) 0.0246(12) 0.0384(11) -0.0057(9) 0.0126(10) -0.0006(10)
    C15 0.0324(13) 0.0324(12) 0.0265(10) 0.0009(9) 0.0052(8) 0.0046(9)
    C16 0.0319(13) 0.0310(12) 0.0263(10) -0.0039(9) 0.0006(8) -0.0034(9)
    C18 0.111(2) 0.0510(16) 0.0358(13) 0.0186(15) -0.0196(13) -0.0014(11)
    C17 0.118(2) 0.0342(15) 0.0621(16) -0.0121(15) 0.0208(15) -0.0165(13)
    N1 0.0229(10) 0.0474(11) 0.0273(8) -0.0062(8) 0.0031(7) 0.0024(8)
    O1 0.0294(9) 0.0628(10) 0.0346(7) -0.0108(7) -0.0031(6) -0.0053(7)
    O3 0.0675(11) 0.0373(9) 0.0338(8) 0.0099(7) -0.0051(7) 0.0047(7)
    O2 0.0797(12) 0.0244(8) 0.0452(8) -0.0014(8) 0.0113(8) -0.0036(7)
    S1 0.0543(4) 0.0454(4) 0.0411(3) 0.0223(3) -0.0086(3) 0.0000(3)
_geom_special_details
;
All e.s.d.'s (except the e.s.d. in the dihedral angle between two l.s. planes)
are estimated using the full covariance matrix. The cell e.s.d.'s are taken
into account individually in the estimation of e.s.d.'s in distances, angles
and torsion angles; correlations between e.s.d.'s in cell parameters are only
used when they are defined by crystal symmetry. An approximate (isotropic)
treatment of cell e.s.d.'s is used for estimating e.s.d.'s involving l.s.
planes.
;
loop_
    _geom_bond_atom_site_label_1
    _geom_bond_atom_site_label_2
    _geom_bond_site_symmetry_2
    _geom_bond_distance
    _geom_bond_publ_flag
    C2 C3 . 1.386(3) ?
    C2 C7 . 1.386(2) ?
    C2 S1 . 1.770(2) ?
    C3 C4 . 1.371(3) ?
    C3 H3 . 0.9300 ?
    C4 C5 . 1.377(3) ?
    C4 H4 . 0.9300 ?
    C5 C6 . 1.374(3) ?
    C5 H5 . 0.9300 ?
    C6 C7 . 1.385(3) ?
    C6 H6 . 0.9300 ?
    C7 N1 . 1.420(2) ?
    C8 O1 . 1.237(2) ?
    C8 N1 . 1.337(2) ?
    C8 C9 . 1.488(3) ?
    C9 C1 . 1.323(3) ?
    C9 C10 . 1.497(2) ?
    C1 S1 . 1.7549(19) ?
    C1 H1 . 0.9300 ?
    C10 C11 . 1.513(2) ?
    C10 H10A . 0.9700 ?
    C10 H10B . 0.9700 ?
    C11 C12 . 1.364(2) ?
    C11 C16 . 1.394(2) ?
    C12 C13 . 1.383(3) ?
    C12 H12 . 0.9300 ?
    C13 C14 . 1.367(3) ?
    C13 H13 . 0.9300 ?
    C14 O2 . 1.371(2) ?
    C14 C15 . 1.395(3) ?
    C15 O3 . 1.370(2) ?
    C15 C16 . 1.372(3) ?
    C16 H16 . 0.9300 ?
    C18 O3 . 1.419(2) ?
    C18 H18A . 0.9600 ?
    C18 H18B . 0.9600 ?
    C18 H18C . 0.9600 ?
    C17 O2 . 1.417(2) ?
    C17 H17A . 0.9600 ?
    C17 H17B . 0.9600 ?
    C17 H17C . 0.9600 ?
    N1 H1A . 0.8600 ?
loop_
    _geom_angle_atom_site_label_1
    _geom_angle_atom_site_label_2
    _geom_angle_atom_site_label_3
    _geom_angle_site_symmetry_1
    _geom_angle_site_symmetry_3
    _geom_angle
    _geom_angle_publ_flag
    C3 C2 C7 . . 119.50(18) ?
    C3 C2 S1 . . 119.38(16) ?
    C7 C2 S1 . . 121.07(14) ?
    C4 C3 C2 . . 120.44(19) ?
    C4 C3 H3 . . 119.8 ?
    C2 C3 H3 . . 119.8 ?
    C3 C4 C5 . . 119.93(19) ?
    C3 C4 H4 . . 120.0 ?
    C5 C4 H4 . . 120.0 ?
    C6 C5 C4 . . 120.3(2) ?
    C6 C5 H5 . . 119.8 ?
    C4 C5 H5 . . 119.8 ?
    C5 C6 C7 . . 120.03(19) ?
    C5 C6 H6 . . 120.0 ?
    C7 C6 H6 . . 120.0 ?
    C6 C7 C2 . . 119.72(17) ?
    C6 C7 N1 . . 117.57(17) ?
    C2 C7 N1 . . 122.54(17) ?
    O1 C8 N1 . . 119.77(17) ?
    O1 C8 C9 . . 119.02(17) ?
    N1 C8 C9 . . 121.21(18) ?
    C1 C9 C8 . . 122.60(17) ?
    C1 C9 C10 . . 121.56(17) ?
    C8 C9 C10 . . 115.60(16) ?
    C9 C1 S1 . . 126.33(15) ?
    C9 C1 H1 . . 116.8 ?
    S1 C1 H1 . . 116.8 ?
    C9 C10 C11 . . 114.99(15) ?
    C9 C10 H10A . . 108.5 ?
    C11 C10 H10A . . 108.5 ?
    C9 C10 H10B . . 108.5 ?
    C11 C10 H10B . . 108.5 ?
    H10A C10 H10B . . 107.5 ?
    C12 C11 C16 . . 118.50(17) ?
    C12 C11 C10 . . 123.88(16) ?
    C16 C11 C10 . . 117.55(16) ?
    C11 C12 C13 . . 120.97(18) ?
    C11 C12 H12 . . 119.5 ?
    C13 C12 H12 . . 119.5 ?
    C14 C13 C12 . . 120.58(18) ?
    C14 C13 H13 . . 119.7 ?
    C12 C13 H13 . . 119.7 ?
    C13 C14 O2 . . 125.16(17) ?
    C13 C14 C15 . . 119.27(18) ?
    O2 C14 C15 . . 115.57(17) ?
    O3 C15 C16 . . 124.07(17) ?
    O3 C15 C14 . . 116.31(17) ?
    C16 C15 C14 . . 119.61(17) ?
    C15 C16 C11 . . 121.03(17) ?
    C15 C16 H16 . . 119.5 ?
    C11 C16 H16 . . 119.5 ?
    O3 C18 H18A . . 109.5 ?
    O3 C18 H18B . . 109.5 ?
    H18A C18 H18B . . 109.5 ?
    O3 C18 H18C . . 109.5 ?
    H18A C18 H18C . . 109.5 ?
    H18B C18 H18C . . 109.5 ?
    O2 C17 H17A . . 109.5 ?
    O2 C17 H17B . . 109.5 ?
    H17A C17 H17B . . 109.5 ?
    O2 C17 H17C . . 109.5 ?
    H17A C17 H17C . . 109.5 ?
    H17B C17 H17C . . 109.5 ?
    C8 N1 C7 . . 130.72(16) ?
    C8 N1 H1A . . 114.6 ?
    C7 N1 H1A . . 114.6 ?
    C15 O3 C18 . . 116.96(16) ?
    C14 O2 C17 . . 116.60(16) ?
    C1 S1 C2 . . 99.30(9) ?
loop_
    _geom_torsion_atom_site_label_1
    _geom_torsion_atom_site_label_2
    _geom_torsion_atom_site_label_3
    _geom_torsion_atom_site_label_4
    _geom_torsion_site_symmetry_1
    _geom_torsion_site_symmetry_2
    _geom_torsion_site_symmetry_3
    _geom_torsion_site_symmetry_4
    _geom_torsion
    _geom_torsion_publ_flag
    C7 C2 C3 C4 . . . . 0.7(3) ?
    S1 C2 C3 C4 . . . . -176.75(15) ?
    C2 C3 C4 C5 . . . . -2.3(3) ?
    C3 C4 C5 C6 . . . . 1.7(3) ?
    C4 C5 C6 C7 . . . . 0.5(3) ?
    C5 C6 C7 C2 . . . . -2.1(3) ?
    C5 C6 C7 N1 . . . . 173.30(16) ?
    C3 C2 C7 C6 . . . . 1.5(3) ?
    S1 C2 C7 C6 . . . . 178.92(13) ?
    C3 C2 C7 N1 . . . . -173.68(16) ?
    S1 C2 C7 N1 . . . . 3.7(2) ?
    O1 C8 C9 C1 . . . . -133.7(2) ?
    N1 C8 C9 C1 . . . . 46.7(3) ?
    O1 C8 C9 C10 . . . . 40.8(2) ?
    N1 C8 C9 C10 . . . . -138.76(18) ?
    C8 C9 C1 S1 . . . . -5.3(3) ?
    C10 C9 C1 S1 . . . . -179.56(14) ?
    C1 C9 C10 C11 . . . . -113.1(2) ?
    C8 C9 C10 C11 . . . . 72.2(2) ?
    C9 C10 C11 C12 . . . . 14.1(3) ?
    C9 C10 C11 C16 . . . . -168.94(16) ?
    C16 C11 C12 C13 . . . . 0.7(3) ?
    C10 C11 C12 C13 . . . . 177.59(18) ?
    C11 C12 C13 C14 . . . . -1.0(3) ?
    C12 C13 C14 O2 . . . . -179.20(17) ?
    C12 C13 C14 C15 . . . . -0.1(3) ?
    C13 C14 C15 O3 . . . . -178.15(17) ?
    O2 C14 C15 O3 . . . . 1.0(2) ?
    C13 C14 C15 C16 . . . . 1.5(3) ?
    O2 C14 C15 C16 . . . . -179.36(16) ?
    O3 C15 C16 C11 . . . . 177.80(17) ?
    C14 C15 C16 C11 . . . . -1.8(3) ?
    C12 C11 C16 C15 . . . . 0.7(3) ?
    C10 C11 C16 C15 . . . . -176.41(16) ?
    O1 C8 N1 C7 . . . . -175.13(18) ?
    C9 C8 N1 C7 . . . . 4.5(3) ?
    C6 C7 N1 C8 . . . . 133.3(2) ?
    C2 C7 N1 C8 . . . . -51.4(3) ?
    C16 C15 O3 C18 . . . . -1.4(3) ?
    C14 C15 O3 C18 . . . . 178.15(18) ?
    C13 C14 O2 C17 . . . . -15.3(3) ?
    C15 C14 O2 C17 . . . . 165.61(18) ?
    C9 C1 S1 C2 . . . . -58.0(2) ?
    C3 C2 S1 C1 . . . . -125.91(16) ?
    C7 C2 S1 C1 . . . . 56.68(17) ?
loop_
    _geom_hbond_atom_site_label_D
    _geom_hbond_atom_site_label_H
    _geom_hbond_atom_site_label_A
    _geom_hbond_site_symmetry_A
    _geom_hbond_distance_DH
    _geom_hbond_distance_HA
    _geom_hbond_distance_DA
    _geom_hbond_angle_DHA
    N1 H1A O1 5_557 0.86 2.02 2.863(2) 167
    C18 H18B O3 5_566 0.96 2.53 3.445(3) 159
    C4 H4 Cg1 2_555 0.93 2.57 3.450(2) 158
    C10 H10B Cg2 8_554 0.97 2.82 3.725(2) 155
_iucr_refine_instructions_details
;
TITL SM46 in Pbcn
CELL  0.71073  19.9660  10.3550  15.5359   90.000   90.000   90.000
ZERR     8.00   0.0040   0.0021   0.0029    0.000    0.000    0.000
LATT   1
SYMM  1/2 - X, 1/2 - Y, 1/2 + Z
SYMM  1/2 + X, 1/2 - Y, - Z
SYMM  - X,   Y, 1/2 - Z
SFAC  C    H    N    O    S
UNIT  144  136  8    24   8
MERG   0
OMIT    -7   5   5
OMIT    -7   5   7
OMIT    -8   4  -5
OMIT     8   5   5
OMIT     2   0   0
OMIT    -8  -5   5
OMIT     8   5  -5
OMIT     8  -5   5
OMIT     8  -5  -5
OMIT    -8  -5  -5
OMIT    -8  -6   5
OMIT    -7   5   3
OMIT    -8  -6  -5
OMIT     7  -5  -3
OMIT    14   2   2
OMIT     8  -6   5
EQIV $1 -x, -y, -z+2
HTAB N1 O1_$1
EQIV $2 -x, 1-y, 1-z
HTAB C18 O3_$2
FMAP   2
PLAN   25
SIZE     0.15   0.20   0.35
ACTA    50.00
BOND   $H
CONF
L.S.  14
WGHT    0.0582
BASF   0.24765
FVAR       0.12476
C2    1    0.211581    0.015825    1.026792    11.00000    0.03409    0.03530 =
         0.02679    0.00691   -0.00322    0.00187
C3    1    0.265546    0.061877    1.073784    11.00000    0.02851    0.04829 =
         0.04372    0.00681   -0.00516    0.00321
AFIX  43
H3    2    0.307205    0.022537    1.068345    11.00000   -1.20000
AFIX   0
C4    1    0.257919    0.165033    1.128226    11.00000    0.03701    0.05307 =
         0.04036    0.00636   -0.01196   -0.01403
AFIX  43
H4    2    0.293917    0.193547    1.161119    11.00000   -1.20000
AFIX   0
C5    1    0.196874    0.226407    1.134155    11.00000    0.04476    0.04022 =
         0.03650   -0.00181   -0.00442   -0.00890
AFIX  43
H5    2    0.192085    0.297771    1.169975    11.00000   -1.20000
AFIX   0
C6    1    0.143033    0.182704    1.087409    11.00000    0.03465    0.03602 =
         0.03116    0.00138    0.00005   -0.00052
AFIX  43
H6    2    0.102033    0.224927    1.091288    11.00000   -1.20000
AFIX   0
C7    1    0.149769    0.075805    1.034507    11.00000    0.02564    0.03269 =
         0.02155    0.00670   -0.00106   -0.00282
C8    1    0.079158   -0.008955    0.913704    11.00000    0.03020    0.02776 =
         0.03209    0.00447   -0.00259    0.00173
C9    1    0.133534   -0.009065    0.848196    11.00000    0.03104    0.02500 =
         0.02711   -0.00143   -0.00165    0.00076
C1    1    0.193289   -0.059699    0.863062    11.00000    0.03907    0.03858 =
         0.03004   -0.00302    0.00478    0.00349
AFIX  43
H1    2    0.222988   -0.062210    0.816978    11.00000   -1.20000
AFIX   0
C10   1    0.114504    0.040888    0.761163    11.00000    0.03939    0.03515 =
         0.02517   -0.00226    0.00055   -0.00052
AFIX  23
H10A  2    0.073519   -0.001564    0.743183    11.00000   -1.20000
H10B  2    0.149276    0.017023    0.720564    11.00000   -1.20000
AFIX   0
C11   1    0.104076    0.185439    0.756249    11.00000    0.02632    0.02965 =
         0.02422    0.00079    0.00284   -0.00455
C12   1    0.124088    0.269837    0.818598    11.00000    0.04625    0.03958 =
         0.02492   -0.00087   -0.00300   -0.00525
AFIX  43
H12   2    0.143975    0.238397    0.868509    11.00000   -1.20000
AFIX   0
C13   1    0.115226    0.401520    0.808648    11.00000    0.05244    0.03562 =
         0.03358   -0.00828    0.00034   -0.01285
AFIX  43
H13   2    0.128569    0.457441    0.852238    11.00000   -1.20000
AFIX   0
C14   1    0.087042    0.450120    0.735340    11.00000    0.04056    0.02462 =
         0.03838   -0.00069    0.01261   -0.00564
C15   1    0.067280    0.365464    0.670223    11.00000    0.03252    0.03249 =
         0.02650    0.00460    0.00525    0.00089
C16   1    0.075029    0.234873    0.681579    11.00000    0.03198    0.03103 =
         0.02649   -0.00337    0.00065   -0.00388
AFIX  43
H16   2    0.060681    0.178471    0.638799    11.00000   -1.20000
AFIX   0
C18   1    0.022723    0.336094    0.529667    11.00000    0.11131    0.05109 =
         0.03582   -0.00149   -0.01952    0.01850
AFIX 137
H18A  2    0.061567    0.290199    0.509905    11.00000   -1.50000
H18B  2    0.004132    0.385224    0.483028    11.00000   -1.50000
H18C  2   -0.010019    0.275593    0.550199    11.00000   -1.50000
AFIX   0
C17   1    0.081335    0.663842    0.789940    11.00000    0.11819    0.03430 =
         0.06197   -0.01647    0.02081   -0.01201
AFIX 137
H17A  2    0.053593    0.632548    0.835898    11.00000   -1.50000
H17B  2    0.066502    0.748291    0.773005    11.00000   -1.50000
H17C  2    0.126980    0.668381    0.809125    11.00000   -1.50000
AFIX   0
N1    3    0.090933    0.026485    0.995045    11.00000    0.02290    0.04740 =
         0.02735    0.00232    0.00296   -0.00617
AFIX  43
H1A   2    0.057287    0.018009    1.029143    11.00000   -1.20000
AFIX   0
O1    4    0.022012   -0.041645    0.891858    11.00000    0.02942    0.06281 =
         0.03466   -0.00529   -0.00305   -0.01071
O3    4    0.041176    0.420707    0.597438    11.00000    0.06743    0.03732 =
         0.03389    0.00468   -0.00504    0.00980
O2    4    0.076799    0.578657    0.718757    11.00000    0.07974    0.02439 =
         0.04518   -0.00352    0.01129   -0.00149
S1    5    0.221916   -0.122557    0.961297    11.00000    0.05429    0.04538 =
         0.04108   -0.00001   -0.00855    0.02221
HKLF 5
REM  SM46 in Pbcn
REM R1 =  0.0602 for   8413 Fo > 4sig(Fo)  and  0.1008 for all  13227 data
REM    211 parameters refined using      0 restraints
END
WGHT      0.0582      0.0000
REM Highest difference peak  0.239,  deepest hole -0.326,  1-sigma level  0.064
Q1    1   0.2445 -0.1802  0.7560  11.00000  0.05    0.22
Q2    1   0.0803  0.2344  0.8028  11.00000  0.05    0.22
Q3    1   0.2598 -0.1396  0.7865  11.00000  0.05    0.22
Q4    1   0.1265  0.2515  0.9579  11.00000  0.05    0.20
Q5    1   0.1264 -0.1412  1.0282  11.00000  0.05    0.20
Q6    1   0.0000  0.3312  0.7500  10.50000  0.05    0.20
Q7    1   0.3274  0.1974  1.1986  11.00000  0.05    0.19
Q8    1   0.0811  0.4306  0.7806  11.00000  0.05    0.19
Q9    1   0.2294 -0.0546  0.7622  11.00000  0.05    0.19
Q10   1   0.0508  0.4035  0.7172  11.00000  0.05    0.19
Q11   1   0.1273  0.2343  1.0179  11.00000  0.05    0.19
Q12   1   0.0102  0.1558  0.6443  11.00000  0.05    0.19
Q13   1   0.0126 -0.1095  1.0465  11.00000  0.05    0.19
Q14   1   0.2800  0.2650  1.1791  11.00000  0.05    0.18
Q15   1   0.0871  0.1589  0.9670  11.00000  0.05    0.18
Q16   1   0.1390  0.2474  0.7618  11.00000  0.05    0.18
Q17   1   0.1763 -0.0783  0.9975  11.00000  0.05    0.18
Q18   1   0.0764  0.3223  1.0572  11.00000  0.05    0.17
Q19   1   0.0000  0.5077  0.7500  10.50000  0.05    0.17
Q20   1   0.3106  0.2150  1.0354  11.00000  0.05    0.17
Q21   1   0.1024  0.6418  0.8589  11.00000  0.05    0.17
Q22   1   0.1559  0.1629  1.0341  11.00000  0.05    0.17
Q23   1   0.3703 -0.0410  0.9886  11.00000  0.05    0.17
Q24   1   0.0200  0.1074  0.8701  11.00000  0.05    0.17
Q25   1   0.0530  0.7425  0.7454  11.00000  0.05    0.17
;
