# Supplementary material for: (Z)-3-(3,4-Di­meth­oxy­benz­yl)-1,5-benzo­thia­zepin-4(5H)-one
Source: Acta Crystallogr Sect E Struct Rep Online. 2013 Apr 13;69(Pt 5):o708. doi: 10.1107/S1600536813009598 (PMC3648241; doi:10.1107/S1600536813009598)
Supplement: Supplementary file 2 [file e-69-0o708-Isup2.hkl]

#
# h,k,l, Fc-squared, Fo-squared, sigma(Fo-squared) and status flag
#
data_I
_shelx_title ' SM46 in Pbcn'
_shelx_refln_list_code          4
_shelx_F_calc_maximum      280.48
_exptl_crystal_F_000      1376.00
_reflns_d_resolution_high  0.8452
 
loop_
 _symmetry_equiv_pos_as_xyz
 'x, y, z'
 '-x+1/2, -y+1/2, z+1/2'
 'x+1/2, -y+1/2, -z'
 '-x, y, -z+1/2'
 '-x, -y, -z'
 'x-1/2, y-1/2, -z-1/2'
 '-x-1/2, y-1/2, z'
 'x, -y, z-1/2'
 
_cell_length_a    19.9660
_cell_length_b    10.3550
_cell_length_c    15.5359
_cell_angle_alpha  90.000
_cell_angle_beta   90.000
_cell_angle_gamma  90.000
 
_shelx_F_squared_multiplier     1.000
 
loop_
 _refln_index_h
 _refln_index_k
 _refln_index_l
 _refln_F_squared_calc
 _refln_F_squared_meas
 _refln_F_squared_sigma
 _refln_observed_status
   0  -2   0    29105.02    24808.13   1571.43 o
   0   2   0    29105.02    24887.15   1570.79 o
   0  -4   0      475.04      592.34     52.68 o
   0   4   0      475.04      549.94     52.68 o
   0  -6   0       95.25      107.29     28.27 o
   0  -8   0       20.02        8.99     25.06 o
   0 -10   0       65.07       43.69     34.05 o
   0 -12   0      104.04       53.32     54.61 o
   0  -2   1    13087.97    12911.28    767.73 o
   0   2   1    13087.96    11838.39    767.73 o
   0   2  -1    13087.97    12336.93    767.08 o
   0  -2  -1    13087.96    11213.29    767.08 o
   0  -4   1     4397.50     4856.91    317.37 o
   0  -4  -1     4397.50     4581.94    317.37 o
   0   4  -1     4397.50     4790.09    317.37 o
   0   4   1     4397.50     5014.95    319.30 o
   0  -6  -1       69.41       72.60     26.98 o
   0  -6   1       69.41       53.32     24.41 o
 -11  -4  -1      170.78      165.75     35.33 o
 -11  -4   1      170.78      221.00     41.12 o
   0  -8   1        2.16       -9.64     19.27 o
   0  -8  -1        2.16        5.78     24.41 o
   0 -10   1      491.27      401.53     62.32 o
   0 -10   1      491.27      479.91     77.74 o
   0 -10  -1      491.27      437.51     66.81 o
   0 -12  -1       60.02       41.12     52.04 o
   0 -12   1       60.02      118.85     62.32 o
   0   0   2       13.38       23.77      6.42 o
   0   0  -2       13.38        4.50      5.14 o
   0   0  -2       13.38       12.85      7.07 o
   0   0   2       13.38       21.84      7.71 o
   0  -2  -2     7859.38     9196.64    552.51 o
   0  -2   2     7859.39     9262.17    557.64 o
   0   2   2     7859.38     8286.29    550.58 o
   0   2  -2     7859.39     7839.79    549.29 o
   0   4   2     1215.94     1288.11     95.72 o
   0  -4   2     1215.94     1195.60     95.08 o
   0  -4   2     1215.94     1252.13     91.23 o
   0   4  -2     1215.94     1221.94     92.51 o
   0  -4  -2     1215.94     1187.24     93.15 o
   0  -6   2     1007.15      831.33     82.88 o
   0   6  -2     1007.15     1018.92     80.95 o
   0  -6  -2     1007.15      830.69     80.95 o
   0  -6   2     1007.15      909.06     77.74 o
 -11  -4   2      198.16      171.53     38.55 o
 -11  -4  -2      198.16      207.51     43.04 o
 -11  -4  -2      198.16      217.15     36.62 o
   0  -8   2     1561.81     1372.91    120.78 o
   0  -8   2     1561.81     1418.53    112.43 o
   0  -8  -2     1561.81     1134.56    111.79 o
   0 -10   2      195.90      172.18     44.33 o
   0 -10   2      195.90      177.32     56.54 o
   0 -10  -2      195.90      129.77     47.54 o
   0 -12  -2       60.32       61.03     45.61 o
   0 -12   2       60.32       28.27     51.40 o
   0  -2   3    78668.21    63015.79   3735.19 o
   0  -2  -3    78668.21    52886.96   3705.00 o
   0   2   3    78668.21    52923.58   3702.43 o
   0   2  -3    78668.21    64244.79   3709.49 o
   0  -2   3    78668.21    60989.51   3730.05 o
   0  -4   3     1975.33     1666.51    135.56 o
   0  -4   3     1975.33     1965.25    129.77 o
   0  -4  -3     1975.33     1845.11    134.27 o
   0   4  -3     1975.33     1908.07    131.06 o
   0   6  -3     2080.99     2101.45    155.47 o
   0  -6   3     2080.99     2098.88    161.25 o
   0  -6   3     2080.99     2168.26    152.90 o
   0  -6  -3     2080.99     2048.12    158.04 o
 -11  -4  -3        0.75       19.27     28.27 o
 -11  -4  -3        0.75       -2.57     16.70 o
 -11  -4   3        0.75       34.05     27.63 o
   0  -8   3       98.06       80.31     40.47 o
   0  -8   3       98.06      140.70     34.69 o
   0  -8  -3       98.06       84.16     35.98 o
   0 -10   3      153.90       63.60     46.26 o
   0 -10  -3      153.90       68.10     39.83 o
   0 -12   3       34.26       35.98     52.04 o
   0   0   4     1977.98     2116.87    141.98 o
   0   0   4     1977.98     2109.80    144.55 o
   0   2  -4     2563.85     2319.24    161.25 o
   0   2   4     2563.85     2918.00    165.75 o
   0  -2   4     2563.85     2211.95    170.25 o
   0  -4  -4     1674.51     1680.00    115.64 o
   0  -4   4     1674.51     1467.35    117.57 o
   0   4  -4     1674.51     1473.13    109.22 o
   0  -6   4      157.33       87.37     34.05 o
   0  -6   4      157.33      118.21     26.34 o
   0   6  -4      157.33      138.13     30.20 o
   0  -6  -4      157.33      104.72     32.12 o
 -11  -4  -4      170.46      161.90     31.48 o
 -11  -4   4      170.46      161.90     40.47 o
 -11  -4  -4      170.46      241.56     47.54 o
  11   4   4      170.46      124.63     32.12 o
   0  -8   4        1.44        3.85     20.56 o
   0  -8  -4        1.44      -17.35     26.98 o
   0  -8   4        1.44       23.13     34.05 o
   0 -10   4        0.61      -30.20     30.20 o
   0 -10  -4        0.61       18.63     35.98 o
   0  -2   5      483.32      425.94     45.61 o
   0   2   5      483.32      504.96     38.55 o
   0  -4  -5      274.84      280.75     37.26 o
   0  -4   5      274.84      247.34     37.26 o
   0  -4   5      274.84      260.83     23.77 o
   0   4  -5      274.84      254.41     31.48 o
   0  -6  -5     2281.81     2258.85    170.25 o
   0  -6   5     2281.81     2231.22    174.10 o
   0   6  -5     2281.81     2313.46    164.47 o
 -11  -4  -5       75.96       51.40     29.55 o
 -11  -4   5       75.97       81.59     34.05 o
  11   4   5       75.96       72.60     28.91 o
 -11  -4  -5       75.96       39.83     18.63 o
   0  -8   5       22.23      -29.55     29.55 o
   0  -8   5       22.23      -10.92     18.63 o
   0  -8  -5       22.23       33.41     35.33 o
   0 -10  -5      128.30      176.67     52.68 o
   0 -10   5      128.30      119.50     53.32 o
   0   0   6        4.71       -1.28     12.21 o
   0   0   6        4.71        1.28     12.21 o
   0  -2   6     3735.76     3811.64    267.90 o
   0   2   6     3735.75     4055.13    254.41 o
   0  -2  -6     3735.75     3882.31    257.62 o
   0   4  -6       45.26        5.78     14.13 o
   0  -4   6       45.26       14.78     18.63 o
   0  -4  -6       45.26       26.98     20.56 o
   0  -6   6       27.62       53.97     14.78 o
   0  -6   6       27.62        2.57     23.13 o
   0   6  -6       27.62       25.70     20.56 o
   0  -6  -6       27.62       16.06     23.13 o
 -11  -4  -6      125.21      131.06     23.77 o
 -11  -4   6      125.21      163.18     41.12 o
 -11  -4  -6      125.21       83.52     37.26 o
  11   4   6      125.21       55.25     27.63 o
   0  -8  -6     3719.46     3378.63    245.42 o
   0  -8   6     3719.46     3135.15    247.98 o
   0 -10  -6        0.96       -2.57     32.12 o
   0 -10   6        0.96       68.74     44.97 o
   0  -2   7     5454.13     5337.46    359.13 o
   0  -2   7     5454.13     5439.61    368.12 o
   0  -2  -7     5454.12     5586.08    355.27 o
   0  -4  -7      335.12      463.85     48.18 o
   0   4  -7      335.12      333.43     35.33 o
   0  -4   7      335.12      268.54     46.26 o
   0  -6   7     2991.99     3013.08    213.94 o
   0   6  -7     2991.99     2732.97    194.66 o
   0  -6  -7     2991.99     2621.19    202.37 o
 -11  -4   7      142.42       80.31     36.62 o
 -11  -4  -7      142.42      112.43     19.92 o
  11   4   7      142.42       95.72     30.84 o
 -11  -4  -7      142.42      136.84     43.04 o
   0  -8  -7       18.04        3.21     33.41 o
   0  -8   7       18.04       12.85     31.48 o
   0 -10   7      379.31      562.14     88.02 o
   0 -10  -7      379.31      418.23     74.52 o
   0   0   8     1021.19     1386.40    112.43 o
   0   0   8     1021.19     1509.11    114.36 o
   0  -2  -8     3150.51     3369.64    215.22 o
   0  -2   8     3150.51     3144.78    228.71 o
   0  -2   8     3150.51     3068.33    222.93 o
   0   4  -8     2289.83     2257.56    156.11 o
   0  -4   8     2289.83     2316.02    176.67 o
   0  -4  -8     2289.83     2350.07    167.68 o
   0  -6   8      911.93      960.46     93.15 o
   0  -6  -8      911.92      939.90     86.73 o
   0   6  -8      911.93      747.81     73.24 o
 -11  -4   8      261.97      195.30     46.90 o
 -11  -4  -8      261.96      185.67     49.47 o
   0  -8  -8     1426.31     1383.19    128.49 o
   0  -8   8     1426.32     1365.20    132.99 o
   0 -10   8       98.14       57.82     52.68 o
   0 -10  -8       98.14      129.77     52.68 o
   0   2   9     1103.91      975.24     89.30 o
   0  -2   9     1103.91     1004.15     91.23 o
   0  -2   9     1103.91     1072.25     93.15 o
   0  -4  -9       14.83       23.13     23.13 o
   0   4  -9       14.83       14.13     13.49 o
   0  -4   9       14.83       41.76     30.20 o
   0  -6   9      521.47      500.47     70.67 o
   0  -6  -9      521.47      381.61     55.89 o
   0   6  -9      521.47      355.92     47.54 o
 -11  -4   9        1.75      -24.41     24.41 o
 -11  -4  -9        1.75      -13.49     33.41 o
   0  -8   9       92.26       45.61     41.76 o
   0  -8  -9       92.26      100.86     42.40 o
   0 -10   9      252.79      219.07     68.10 o
   0 -10  -9      252.79      285.89     69.38 o
   0   0  10      102.40       96.37     35.33 o
   0   0  10      102.40       97.65     32.12 o
   0   2  10      130.47      178.60     41.12 o
   0   4 -10      389.47      464.49     42.40 o
   0  -4  10      389.47      426.59     64.24 o
   0  -4 -10      389.47      467.06     55.89 o
   0  -6 -10      204.90      231.28     46.90 o
   0  -6  10      204.90      291.67     59.75 o
 -11  -4 -10       62.91       91.23     42.40 o
 -11  -4  10       62.91       58.46     34.05 o
   0  -8 -10      103.35      128.49     46.26 o
   0  -8  10      103.35      125.28     52.68 o
   0 -10  10       18.25       73.24     53.32 o
   0 -10 -10       18.25       46.90     45.61 o
   0  -2 -11     1023.00     1128.14     84.16 o
   0   2  11     1023.00     1156.41    100.86 o
   0  -2  11     1023.00      965.60     98.94 o
   0  -2  11     1023.00      961.74     98.94 o
   0  -4 -11       14.94       -0.64     21.84 o
   0  -4  11       14.94       26.34     32.12 o
   0   4 -11       14.94       23.13     15.42 o
   0  -6 -11        7.22       24.41     27.63 o
   0  -6  11        7.22        3.85     36.62 o
 -11  -4  11        0.01      -25.06     25.06 o
 -11  -4 -11        0.01       43.04     41.76 o
   0  -8  11        1.66      -30.20     34.69 o
   0  -8 -11        1.66      -16.70     31.48 o
   0   0  12       98.85       55.25     34.05 o
   0   0 -12       98.85       61.68     14.78 o
   0   0  12       98.85       68.74     35.33 o
   0  -2  12       93.66      118.21     39.83 o
   0   2  12       93.66      107.29     39.83 o
   0  -2  12       93.66       95.72     38.55 o
   0  -2 -12       93.66      120.14     25.70 o
   0   4  12     2640.53     2285.83    190.16 o
   0   4 -12     2640.53     2558.87    168.96 o
   0  -4 -12     2640.53     2449.01    183.74 o
   0  -4  12     2640.53     2691.21    206.23 o
   0  -6 -12      346.54      264.69     52.04 o
   0  -6  12      346.54      361.06     69.38 o
 -11  -4 -12        7.72        3.85     43.04 o
 -11  -4  12        7.72      -12.21     29.55 o
   0  -8  12       45.01      129.13     54.61 o
   0  -8 -12       45.01       77.09     45.61 o
   0  -2 -13      647.05      588.48     57.82 o
   0  -2  13      647.06      614.82     81.59 o
   0  -2  13      647.06      657.87     80.31 o
   0   2  13      647.05      576.92     77.09 o
   0  -4  13      170.24      148.41     52.68 o
   0  -4 -13      170.24      180.53     40.47 o
   0   4 -13      170.24      188.88     25.70 o
   0   4  13      170.24      212.01     55.25 o
   0  -6  13      105.77      134.91     53.97 o
   0  -6 -13      105.77       28.27     32.76 o
 -11  -4 -13       65.13      104.72     55.89 o
 -11  -4  13       65.13      112.43     44.33 o
   0  -8 -13        1.13       33.41     40.47 o
   0  -8  13        1.13      -14.78     41.12 o
   0   0 -14     3757.89     4091.11    269.83 o
   0   0  14     3757.89     4122.59    300.67 o
   0  -2  14      178.92      156.76     53.32 o
   0  -2  14      178.92      192.73     57.18 o
   0  -2 -14      178.91      273.68     36.62 o
   0   2  14      178.91      211.37     57.18 o
   0  -4 -14      626.74      610.97     69.38 o
   0  -4  14      626.73      634.10     91.23 o
   0   4  14      626.74      644.38     86.09 o
   0   6  14      140.42      169.61     54.61 o
   0  -6  14      140.42      132.99     59.11 o
   0  -6 -14      140.42      126.56     42.40 o
 -11  -4 -14        3.02       -5.78     43.69 o
 -11  -4  14        3.02       21.84     32.76 o
   0  -2 -15      188.52      185.03     32.76 o
   0   2  15      188.52      188.24     56.54 o
   0  -2  15      188.52      219.72     59.11 o
   0   4  15      123.07       49.47     40.47 o
   0  -4  15      123.07       89.30     50.11 o
   0  -4 -15      123.07      118.21     36.62 o
   0  -6  15      436.75      503.68     91.87 o
   0  -6 -15      436.75      384.18     65.53 o
   0   6  15      436.75      458.71     79.02 o
   0   0  16      644.53      990.01    111.14 o
   0   0 -16      644.53      780.57     66.81 o
   0   2  16      699.18      725.97    102.79 o
   0  -2  16      699.18      785.71     98.94 o
   0  -2 -16      699.18      860.88     74.52 o
   0  -4  16      414.18      432.37     86.09 o
   0   4  16      414.18      477.98     82.23 o
   0  -4 -16      414.18      465.13     62.96 o
   0  -2  17      185.04      262.12     67.46 o
   0  -2 -17      185.04      252.48     41.76 o
   0   2  17      185.04      199.16     64.89 o
   0   4  17        3.68       61.03     42.40 o
   0  -4 -17        3.68       -6.42     27.63 o
   0  -4  17        3.68       73.88     55.25 o
   0   0 -18     1294.55     1455.14    111.14 o
   0   0  18     1294.55     1531.60    156.11 o
   0  -2  18        8.73       88.66     52.68 o
   0   2  18        8.73       11.56     45.61 o
   0  -2 -18        8.73       84.16     30.84 o
  -1  -1   0     3136.66     1976.81    132.34 o
  -1   1   0     2357.11     2094.38    132.99 o
  -1   3   0    22394.52    21097.99   1309.31 o
   1   3   0    22394.50    20642.49   1308.67 o
  -1  -3   0    22394.50    19526.56   1308.02 o
   1  -3   0    22394.52    21269.53   1309.95 o
   1   5   0    14563.03    15116.16    939.26 o
  -1   5   0    14563.05    14786.58    937.97 o
   1  -5   0    14563.05    14665.80    938.62 o
  -1  -5   0    14563.03    13890.37    936.05 o
   1  -7   0      862.03      779.93     78.38 o
  -1  -7   0      862.03      839.68     78.38 o
  -1  -9   0      419.65      349.49     57.82 o
   1  -9   0      419.66      409.88     59.75 o
  -1 -11   0        1.50       20.56     31.48 o
   1 -11   0       11.84       61.03     35.98 o
   1 -11   0       11.84      -34.69     34.69 o
  -1 -11   0        1.50       -8.99     39.83 o
   1   1   1     5655.38     5478.15    361.70 o
   1   1  -1     5655.39     5579.02    364.27 o
   1   1  -1     5655.39     6129.60    362.34 o
   1   1  -1     5655.39     5085.62    353.99 o
  -1  -1  -1     5655.38     6104.54    362.98 o
   1  -2   1        7.03       -1.28      7.71 o
   1  -2  -1        7.03        8.35      9.64 o
   1   2   1        7.03       -1.28      7.71 o
  -1  -2   1        7.03       16.06      8.35 o
  -1  -2   1        7.03       12.85      8.35 o
  -1   2   1        7.03       -6.42      7.71 o
   1   2  -1        7.03       -1.28      7.71 o
  -1   2  -1        7.03        8.99      8.35 o
  -1  -2  -1        7.03       15.42     10.28 o
   1   3  -1      349.16      364.27     37.26 o
   1  -3   1      349.16      330.22     35.33 o
  -1   3  -1      349.16      365.55     37.26 o
  -1   3   1      349.16      370.69     37.90 o
   1   3   1      349.16      532.59     41.12 o
   1  -3  -1      349.16      364.91     37.90 o
  -1   4  -1       78.84       79.66     20.56 o
  -1   4   1       78.84      100.86     22.49 o
   1   4  -1       78.84      104.08     21.84 o
   1   4   1       78.84       93.15     21.84 o
   1  -4   1       78.84      134.91     23.77 o
  -1  -5   1      182.50      251.84     34.05 o
   1  -5   1      182.50      291.03     36.62 o
  -1  -5  -1      182.50      170.25     32.12 o
   1  -5  -1      182.50      222.29     35.33 o
   1   5  -1      182.50      227.43     35.33 o
  -1   5  -1      182.50      233.85     33.41 o
  -1  -6  -1     4602.60     4253.65    291.67 o
  -1  -6   1     4602.60     4276.13    289.74 o
   1  -7  -1      188.04      167.04     38.55 o
  -1  -7   1      188.04      221.00     37.90 o
  -1  -7  -1      188.04      199.80     39.19 o
  -1  -7   1      188.04      233.85     43.04 o
   1  -7   1      188.04      174.10     37.26 o
  -1  -8   1      312.98      416.95     57.82 o
  -1  -8   1      312.98      389.32     52.04 o
   1  -8  -1      219.60      228.71     46.90 o
  -1  -8  -1      312.98      342.42     52.04 o
   1  -8   1      219.60      218.43     43.69 o
   1  -9  -1       69.64       82.88     37.90 o
  -1  -9  -1       69.64       24.41     29.55 o
  -1  -9   1       69.64       43.69     35.33 o
   1  -9   1       69.64       39.19     28.91 o
  -1  -9   1       69.64       48.83     29.55 o
  -1 -10   1      726.34      783.14     82.88 o
  -1 -10  -1      726.34      752.31     86.73 o
  -1 -10   1      726.34      884.65     94.44 o
   1 -10   1      726.34      636.67     78.38 o
   1 -10  -1      726.34      567.92     80.31 o
   1 -10   1      726.34      691.92     93.15 o
  -1 -11  -1        9.44       48.18     46.26 o
  -1 -11  -1        9.44       10.28     34.69 o
   1 -11   1      231.39      124.63     50.75 o
  -1 -11   1        9.44       12.85     45.61 o
   1 -12  -1        5.08       72.60     57.18 o
  -1 -12  -1        5.08        8.35     50.11 o
  -1 -12   1        5.08       27.63     50.75 o
   1 -12   1        5.08       -5.14     43.04 o
   1   0  -2      710.34      533.23     43.04 o
   1   0   2      710.34      656.58     42.40 o
   1   0   2      710.34      652.73     43.04 o
  -1   0  -2      710.34      465.77     41.12 o
  -1   0  -2      710.34      600.05     42.40 o
  -1   0   2      710.34      668.15     44.33 o
  -1   1   2    14759.43    17778.46   1308.67 o
   1   1   2    19640.75    20810.82   1309.95 o
   1   1  -2    19640.74    21730.80   1320.23 o
   1   1  -2    19640.74    21702.53   1286.18 o
  -1  -1   2    19640.74    21496.95   1286.82 o
  -1  -1  -2    19640.75    19950.58   1310.59 o
  -1  -1   2    19640.74    21527.79   1320.87 o
  -1  -2  -2     6568.64     5837.92    398.96 o
   1  -2  -2     6568.66     6206.69    399.60 o
  -1   2   2     6568.66     6374.37    399.60 o
   1  -2   2     6568.65     6052.50    403.46 o
  -1   2  -2     6568.65     6565.82    398.32 o
   1   2  -2     6568.66     6465.60    397.68 o
  -1  -2   2     6568.66     6183.56    403.46 o
   1   2   2     6568.64     5986.97    398.96 o
  -1  -3   2     1215.85     1135.85     81.59 o
   1   3   2     1215.85     1117.22     84.80 o
  -1  -3  -2     1215.85     1204.59     85.45 o
  -1  -3   2     1215.85     1151.27     85.45 o
   1   3  -2     1215.85     1180.18     82.88 o
   1  -3   2     1215.85     1182.75     82.88 o
  -1   3  -2     1215.85     1090.88     82.88 o
   1  -3   2     1215.85     1094.09     86.09 o
   1  -3  -2     1215.85     1110.79     85.45 o
  -1   3   2     1215.85     1117.86     85.45 o
   1  -4   2       48.02       73.24     19.27 o
  -1  -4   2       48.02       69.38     17.99 o
   1   4   2       48.02       53.32     17.99 o
  -1  -4   2       48.02       62.96     19.92 o
  -1   4  -2       48.02       56.54     17.99 o
  -1   4   2       48.02       59.11     19.92 o
  -1  -4  -2       48.02       24.41     17.35 o
   1   4  -2       48.02       40.47     16.70 o
   1  -5   2     1020.55     1261.13     93.80 o
   1  -5  -2     1020.55     1105.65     95.08 o
   1   5  -2     1020.55     1219.37     93.80 o
  -1   5  -2     1020.55     1234.14     95.08 o
  -1  -5   2     1020.55     1074.17     93.15 o
  -1  -5  -2     1020.55     1126.85     94.44 o
  -1  -5   2     1020.55     1263.05     93.15 o
   1  -6   2        7.39        1.28     16.70 o
  -1   6  -2        7.39       17.35     16.70 o
   1  -6  -2        7.39       -2.57     18.63 o
   1  -7   2        4.58        8.35     24.41 o
  -1  -7   2        4.58       25.70     21.20 o
   1  -7  -2        4.58        2.57     21.84 o
  -1  -7  -2        4.58       -3.85     22.49 o
  -1  -7   2        4.58        5.78     23.13 o
   1  -7   2        4.58       26.98     20.56 o
  -1  -8   2     1109.95     1065.18    104.08 o
   1  -8   2      995.93     1087.02    108.57 o
  -1  -8   2     1109.95     1231.57    100.22 o
   1  -8  -2      995.93      975.88    100.86 o
  -1  -8  -2     1109.95     1225.79    106.00 o
   1  -8   2      995.93     1097.94     98.94 o
  -1  -9  -2        3.31      -14.78     25.06 o
   1  -9   2        3.31        0.00     31.48 o
   1  -9   2        3.31      -15.42     21.84 o
  -1  -9   2        3.31        9.64     23.77 o
  -1  -9   2        3.31        5.14     34.69 o
   1  -9  -2        3.31       14.78     32.12 o
   1 -10   2       60.37      -11.56     34.69 o
  -1 -10  -2       60.37       96.37     43.04 o
  -1 -10   2       60.37       42.40     31.48 o
   1 -10  -2       60.37       49.47     37.26 o
  -1 -10   2       60.37      136.84     51.40 o
   1 -10   2       60.37       19.27     30.84 o
  -1 -11  -2        1.55      -21.84     35.33 o
   1 -11  -2       32.14      -21.84     35.33 o
   1 -11   2       32.14       26.34     43.69 o
  -1 -11   2        1.55       -6.42     42.40 o
   1 -12   2       49.86       46.90     50.11 o
  -1 -12  -2       49.86       31.48     44.97 o
  -1 -12  -2       49.86       81.59     55.89 o
   1 -12  -2       49.86       36.62     39.83 o
  -1 -12   2       49.86       52.68     53.97 o
  -1  -1  -3     1359.72     1579.78    104.72 o
   1   1  -3     1359.72     1653.66    106.65 o
  -1  -1   3     1359.72     1527.10    106.00 o
   1   1   3     1359.72     1633.10    104.08 o
  -1  -1   3     1359.72     1520.03    108.57 o
  -1  -1  -3     1359.72     1462.85    104.72 o
  -1   2  -3      801.65      732.39     53.97 o
  -1  -2   3      801.65      707.34     59.11 o
   1  -2  -3      801.64      755.52     59.11 o
  -1  -2  -3      801.64      674.57     56.54 o
   1  -2   3      801.65      740.10     51.40 o
   1  -2   3      801.65      779.93     61.03 o
   1   2   3      801.64      747.81     56.54 o
   1   2  -3      801.65      772.22     52.68 o
   1  -3   3        5.65       -0.64      5.78 o
   1   3  -3        5.65       -8.35      8.35 o
  -1   3  -3        5.65       -0.64      9.64 o
   1  -3  -3        5.65        5.78     11.56 o
  -1   3   3        5.65        7.71     12.21 o
  -1  -3   3        5.65        1.93      5.14 o
   1  -3   3        5.65       13.49     13.49 o
  -1  -4   3     6908.44     6755.34    442.65 o
  -1  -4   3     6908.44     6506.07    451.64 o
  -1  -4  -3     6908.43     6396.85    447.14 o
   1   4  -3     6908.44     7010.39    445.22 o
   1  -4   3     6908.44     6977.63    454.21 o
   1  -4   3     6908.44     7278.94    444.57 o
  -1   4  -3     6908.44     7048.94    445.86 o
   1  -4  -3     6908.43     6880.62    448.43 o
   1   5  -3     1348.50     1336.29    102.15 o
   1  -5   3     1348.51     1331.15    100.22 o
  -1   5  -3     1348.51     1341.43    102.79 o
  -1  -5  -3     1348.50     1396.68    106.00 o
  -1  -5   3     1348.50     1334.36     98.94 o
   1  -5   3     1348.51     1386.40    108.57 o
  -1  -5   3     1348.50     1255.34    105.36 o
   1  -5  -3     1348.50     1286.18    105.36 o
  -1  -6   3     4297.94     4200.32    278.18 o
   1   6  -3     4297.94     4185.55    281.39 o
   1  -6  -3     4329.01     4077.62    284.60 o
   1  -6   3     4329.00     4151.50    279.46 o
  -1   6  -3     4329.00     4159.85    281.39 o
  -1  -6  -3     4297.93     4149.57    284.60 o
   1  -6   3     4329.00     3970.33    287.82 o
  -1  -6   3     4297.94     4019.80    287.17 o
  -1  -7   3     1211.19     1219.37    100.22 o
  -1  -7   3     1211.19     1209.09    109.86 o
  -1  -7  -3     1211.19     1243.78    108.57 o
   1  -7  -3     1211.19     1234.78    108.57 o
   1  -7   3     1211.20     1309.95    113.07 o
   1  -7   3     1211.20     1230.93    102.79 o
   1  -8   3       12.99       -9.64     26.98 o
  -1  -8   3       20.92       52.68     26.34 o
   1  -8   3       12.99        8.35     23.13 o
  -1  -8   3       20.92      -19.92     28.27 o
  -1  -8  -3       20.92       19.92     28.91 o
   1  -8  -3       12.99        3.21     27.63 o
  -1  -9  -3      565.77      494.04     72.60 o
  -1  -9   3      565.77      560.21     79.66 o
  -1  -9   3      565.77      570.49     65.53 o
   1  -9   3      565.77      498.54     75.81 o
   1  -9   3      565.77      526.81     66.17 o
   1  -9  -3      565.77      623.82     77.09 o
   1 -10   3      109.62      107.29     53.32 o
   1 -10  -3      109.62      185.03     53.97 o
   1 -11  -3      399.87      400.89     73.24 o
  -1 -11   3      359.77      415.66     80.95 o
   1 -11   3      399.87      401.53     82.23 o
  -1 -11  -3      359.77      377.76     71.31 o
   1 -12   3        5.78       84.80     57.18 o
  -1 -12   3        5.78       41.76     53.97 o
  -1   0   4     2380.83     2170.19    154.83 o
  -1   0   4     2380.83     2302.53    153.55 o
   1   0   4     2380.83     2298.68    154.19 o
   1   0   4     2380.83     2349.43    152.90 o
  -1  -1  -4      571.67      668.15     50.75 o
  -1  -1   4      571.67      632.17     55.89 o
  -1  -1   4      571.67      679.71     55.89 o
   1  -1  -4      429.59      761.30     49.47 o
  -1  -1  -4      571.67      650.80     52.04 o
   1   1   4      571.67      711.83     54.61 o
  -1  -2  -4     1407.67     1352.35     99.58 o
  -1   2  -4     1407.67     1435.23     95.72 o
   1  -2  -4     1407.67     1374.84    100.22 o
   1   2  -4     1407.66     1437.16     94.44 o
   1  -2   4     1407.67     1351.07    104.08 o
  -1   2   4     1407.67     1532.88     98.94 o
  -1  -2   4     1407.66     1400.54    104.72 o
   1   2   4     1407.67     1498.83     98.94 o
  -1   3  -4        0.48       -9.64      9.64 o
  -1  -3   4        0.48       11.56      5.78 o
   1  -3   4        0.48        3.85      7.07 o
   1  -3   4        0.48      -12.21     12.21 o
   1   3  -4        0.48        7.07     10.28 o
  -1   3   4        0.48       10.92      9.64 o
   1  -3  -4        0.48       -5.14     10.92 o
  -1  -4   4     2491.83     2374.49    172.18 o
   1   4  -4     2491.83     2414.96    163.82 o
  -1   4  -4     2491.83     2411.11    164.47 o
   1  -4  -4     2491.82     2403.40    168.96 o
   1  -4   4     2491.83     2468.28    173.46 o
  -1  -4   4     2491.83     2348.79    159.33 o
  -1  -4  -4     2491.83     2341.72    168.96 o
   1   5  -4      316.85      357.84     41.76 o
  -1  -5   4      316.85      329.58     45.61 o
   1  -5   4      316.85      362.98     37.90 o
   1  -5   4      316.85      358.49     49.47 o
  -1  -5  -4      316.84      371.33     45.61 o
  -1   5  -4      316.85      361.06     41.76 o
   1  -5  -4      316.84      338.57     45.61 o
  -1  -7   4       20.05       26.98     28.27 o
   1   7  -4       20.05       31.48     22.49 o
  -1  -7  -4       20.05        1.28     23.77 o
   1  -7  -4       20.05       12.85     27.63 o
  -1   7  -4       20.05       33.41     22.49 o
  -1  -7   4       20.05       11.56     17.99 o
   1  -7   4       20.05       14.13     28.27 o
   1  -7   4       20.05        8.99     19.27 o
  -1  -8   4     1561.21     1485.98    129.13 o
   1  -8   4     1519.60     2055.19    152.26 o
  -1  -8  -4     1561.21     1501.40    140.70 o
  -1  -8   4     1561.21     1314.45    138.13 o
   1  -8  -4     1519.60     1947.90    146.48 o
   1  -8   4     1519.60     2012.15    135.56 o
   1  -9   4       64.53       55.25     28.91 o
  -1  -9  -4       64.53       77.74     38.55 o
  -1  -9   4       64.53       73.24     44.97 o
  -1  -9   4       64.53       83.52     31.48 o
   1  -9  -4       64.53       10.92     33.41 o
   1  -9   4       64.53       25.06     37.26 o
  -1 -10   4        0.01       28.27     35.98 o
   1 -10   4        0.01       31.48     44.33 o
   1 -10  -4        0.01      -30.84     30.84 o
  -1 -10  -4        0.01       44.97     35.98 o
   1 -11   4       19.96       20.56     41.76 o
  -1 -11   4        1.60       16.06     46.90 o
  -1 -11  -4        1.60        0.64     35.98 o
   1 -11  -4       19.96      -37.90     37.90 o
   1  -1   5      298.08      244.13     31.48 o
   1  -1   5      298.08      268.54     34.05 o
  -1  -1   5      396.67      407.95     37.90 o
  -1  -1   5      396.67      446.50     38.55 o
   1  -1  -5      298.09      282.68     26.34 o
  -1  -2  -5     2843.84     2690.57    186.31 o
   1   2   5     2843.84     2904.51    184.38 o
   1  -2   5     2843.85     2765.10    193.38 o
  -1   2  -5     2843.85     2806.85    181.17 o
  -1   2   5     2843.85     2865.96    183.10 o
  -1  -2   5     2843.84     2828.06    194.66 o
   1  -2  -5     2843.85     2776.66    186.31 o
  -1  -2   5     2843.84     2688.64    188.88 o
   1  -3  -5        7.35        1.93     14.13 o
   1  -3   5        7.35       32.76     18.63 o
   1   3  -5        7.35        7.07     10.92 o
  -1   3  -5        7.35       27.63     12.85 o
   1  -4   5      356.22      654.01     57.18 o
  -1  -4  -5      356.22      470.27     50.75 o
   1  -4  -5      356.22      658.51     53.97 o
  -1  -4   5      356.22      389.32     33.41 o
   1   4  -5      356.22      357.84     40.47 o
   1  -4   5      356.22      511.39     37.26 o
  -1   4  -5      356.22      375.19     41.12 o
  -1  -4   5      356.22      434.29     50.11 o
  -1  -5   5      302.42      265.33     43.04 o
  -1  -5   5      302.42      258.26     28.91 o
  -1  -5  -5      302.42      337.29     44.33 o
   1  -5  -5      302.42      265.97     41.76 o
   1  -5   5      302.42      240.28     42.40 o
   1  -5   5      302.42      269.19     30.20 o
   1   5  -5      302.42      295.53     36.62 o
  -1   5  -5      302.42      270.47     35.33 o
   1  -6   5      218.94      201.73     42.40 o
  -1  -6  -5      215.58      234.49     41.76 o
  -1  -6   5      215.58      255.69     44.33 o
  -1  -6   5      215.58      152.26     25.06 o
   1  -6  -5      218.94      200.44     40.47 o
  -1   6  -5      218.94      206.23     33.41 o
   1   6  -5      215.58      186.95     33.41 o
  -1  -7  -5     1802.98     1588.77    139.41 o
   1   7  -5     1802.98     1779.58    134.91 o
  -1   7  -5     1802.98     1777.01    135.56 o
   1  -7   5     1802.98     1737.82    127.20 o
  -1  -7   5     1802.98     1647.24    141.98 o
   1  -7  -5     1802.98     1667.15    140.70 o
   1  -7   5     1802.98     1883.01    149.05 o
   1  -8  -5     1142.79     1095.37    106.65 o
  -1  -8   5     1146.05     1137.13    110.50 o
   1  -8   5     1142.79     1192.38     93.15 o
  -1  -8   5     1146.05     1024.06     89.94 o
  -1  -8  -5     1146.04     1137.13    109.22 o
   1  -8   5     1142.79      910.99    105.36 o
   1  -9   5        3.54       15.42     38.55 o
   1  -9  -5        3.54       21.84     33.41 o
  -1  -9   5        3.54       12.21     35.33 o
  -1  -9  -5        3.54       -3.21     33.41 o
  -1 -10  -5        5.64       34.05     35.98 o
  -1 -10   5        5.64       95.08     47.54 o
   1 -10  -5        5.64        0.64     39.19 o
   1 -10   5        5.64       25.70     41.12 o
   1 -11   5       70.74       36.62     50.11 o
  -1 -11   5       14.48      -27.63     40.47 o
  -1 -11  -5       14.48       26.98     41.12 o
   1 -11  -5       70.74       67.46     50.11 o
   1   0   6     2288.62     2097.59    145.19 o
  -1   0   6     2288.63     2005.72    147.12 o
   1   0   6     2288.62     2089.24    146.48 o
  -1   0   6     2288.63     2059.69    145.84 o
   1  -1   6        0.90       -3.21     11.56 o
  -1  -1  -6        1.20        7.71      8.99 o
   1   1   6        1.20      -11.56     12.85 o
  -1  -1   6        1.20       14.78     16.06 o
  -1  -1   6        1.20       21.84     16.70 o
  -1  -2   6     8802.68     8297.86    558.29 o
  -1   2  -6     8802.70     8954.44    555.72 o
   1  -2  -6     8802.69     8369.81    560.21 o
  -1  -2  -6     8802.67     8587.60    560.86 o
  -1   2   6     8802.69     9213.35    556.36 o
   1   2   6     8802.67     9452.98    558.29 o
   1  -2   6     8802.70     8448.19    571.78 o
  -1  -2   6     8802.68     8433.41    572.42 o
  -1  -3   6     2952.84     3640.75    235.78 o
   1   3  -6     2952.84     3245.00    217.15 o
   1  -3  -6     2952.84     3205.17    224.86 o
  -1  -3  -6     2952.84     3555.95    226.14 o
  -1   3  -6     2952.84     3349.08    219.07 o
   1  -3   6     2952.84     3115.23    232.57 o
   1   4  -6     4867.82     4806.15    319.30 o
   1  -4   6     4867.82     4941.07    336.00 o
  -1  -4   6     4867.82     4966.77    336.64 o
  -1   4  -6     4867.82     5100.39    321.87 o
   1  -4  -6     4867.82     4594.79    326.36 o
  -1  -4  -6     4867.82     5008.52    328.93 o
   1  -5   6      735.39      742.67     55.89 o
   1  -5  -6      735.39      761.94     72.60 o
  -1   5  -6      735.39      751.66     66.17 o
  -1  -5  -6      735.39      698.98     71.95 o
  -1  -5   6      735.39      736.25     75.81 o
   1   5  -6      735.39      775.43     65.53 o
   1  -5   6      735.39      847.39     80.31 o
   1  -7   6      607.71      642.45     76.45 o
  -1  -7   6      607.71      654.01     75.81 o
  -1  -7  -6      607.71      566.64     72.60 o
   1   7  -6      607.71      536.44     64.89 o
  -1  -7   6      607.71      639.88     55.89 o
   1  -7  -6      607.71      731.11     77.74 o
  -1   7  -6      607.71      641.16     68.74 o
   1  -7   6      607.71      666.22     58.46 o
   1  -8  -6     1068.84     1068.39    110.50 o
   1  -8   6     1068.84     1225.15    118.85 o
  -1  -9   6        1.64       -6.42     35.33 o
   1  -9  -6        1.64       -5.14     30.20 o
  -1  -9  -6        1.64      -27.63     27.63 o
   1  -9   6        1.64       42.40     39.83 o
   1 -10  -6        8.83      -10.28     32.12 o
  -1 -10   6        8.83       50.75     43.04 o
  -1 -10  -6        8.83       41.12     37.26 o
   1 -10   6        8.83       23.13     43.69 o
  -1 -11   6        0.70       16.06     44.33 o
  -1 -11  -6        0.70       55.25     41.76 o
   1 -11  -6        0.86       28.91     41.76 o
   1 -11   6        0.86      -33.41     34.05 o
  -1   1   7     1352.84     1220.65    100.86 o
   1  -1   7     1352.84     1358.13    102.79 o
   1  -1  -7     1352.84     1311.88     89.30 o
   1  -1   7     1352.84     1320.87    102.79 o
   1  -2  -7        0.01       -8.35     12.21 o
   1  -2   7        0.01       11.56     16.70 o
  -1  -2   7        0.01       -3.21     16.70 o
  -1  -2  -7        0.01       -7.71     12.21 o
   1   2   7        0.01        0.64     16.70 o
  -1  -2   7        0.01        5.78     17.35 o
  -1   3  -7     1787.39     2114.94    140.70 o
   1   3  -7     1787.38     2084.74    138.13 o
   1  -3   7     1787.39     2134.21    158.04 o
  -1  -3   7     1787.38     2083.46    157.40 o
  -1  -3  -7     1787.39     2071.89    148.41 o
   1  -3  -7     1787.38     2050.69    147.76 o
   1   4  -7      335.40      342.42     35.98 o
   1  -4  -7      335.41      401.53     46.90 o
  -1  -4  -7      335.40      372.62     47.54 o
  -1   4  -7      335.41      334.07     37.90 o
   1  -4   7      335.41      413.09     53.32 o
  -1  -4   7      335.40      332.79     48.18 o
  -1  -5  -7        0.10      -10.92     19.27 o
  -1  -5   7        0.10       29.55     23.13 o
   1  -5   7        0.10       22.49     25.06 o
   1  -5  -7        0.10       -5.78     18.63 o
  -1   5  -7        0.10       16.06     14.78 o
   1   5  -7        0.10      -12.21     12.21 o
  -1  -6   7      298.78      335.36     58.46 o
   1  -6  -7      431.99      492.76     61.68 o
   1   6  -7      298.78      352.06     50.11 o
  -1  -6  -7      298.77      338.57     53.97 o
  -1   6  -7      431.99      494.68     52.68 o
   1  -6   7      431.99      505.61     66.81 o
   1  -6   7      431.99      508.82     37.26 o
  -1  -7   7       73.57       85.45     16.70 o
   1  -7   7       73.57       93.80     19.92 o
   1  -7   7       73.57       78.38     40.47 o
  -1   7  -7       73.57       97.65     28.91 o
  -1  -7   7       73.57       61.03     37.26 o
   1   7  -7       73.57       46.26     28.27 o
   1  -7  -7       73.57       57.18     35.33 o
  -1  -7  -7       73.57       19.92     31.48 o
  -1  -8  -7      199.58      160.61     48.18 o
   1  -8  -7      159.01      150.33     49.47 o
   1  -8   7      159.01      149.05     49.47 o
  -1  -8   7      199.58      177.96     50.11 o
   1  -9   7      304.38      353.35     71.95 o
   1  -9  -7      304.38      372.62     65.53 o
  -1  -9   7      304.38      250.55     61.68 o
  -1  -9  -7      304.38      318.65     63.60 o
   1 -10  -7      176.89      215.22     57.82 o
   1 -10   7      176.89       82.23     49.47 o
  -1 -10  -7      176.89      194.02     57.82 o
  -1 -10   7      176.89      180.53     57.18 o
   1 -11   7       11.01      -30.84     39.83 o
  -1 -11  -7        2.71       41.76     44.33 o
  -1 -11   7        2.71       -9.64     44.97 o
   1 -11  -7       11.01      -26.34     39.83 o
  -1   0   8     2214.50     2168.26    157.40 o
  -1   0   8     2214.50     1987.73    153.55 o
   1   0   8     2214.50     2182.40    156.11 o
   1   0   8     2214.50     2141.92    155.47 o
   1  -1   8     3211.00     3240.51    225.50 o
   1  -1   8     3211.00     3413.97    224.86 o
   1  -1  -8     3210.99     3150.56    209.44 o
  -1   1   8     3210.99     3069.62    222.29 o
  -1  -2   8      187.89      195.95     37.90 o
  -1  -2  -8      187.89      219.07     28.91 o
  -1  -2   8      187.89      213.29     37.90 o
   1   2   8      187.89      233.85     37.90 o
   1  -2   8      187.89      206.87     36.62 o
   1  -3  -8       14.67        1.93     15.42 o
   1  -3   8       14.67       24.41     21.84 o
  -1   3  -8       14.67       -8.99     10.28 o
  -1  -4   8     1827.03     1858.60    144.55 o
   1   4  -8     1827.03     1781.51    120.78 o
  -1   4  -8     1827.02     1672.29    122.07 o
   1  -4   8     1827.02     1683.86    140.70 o
   1  -4  -8     1827.03     1607.40    130.42 o
  -1  -4  -8     1827.02     1911.93    135.56 o
   1  -5   8      173.33      168.96     42.40 o
   1  -5  -8      173.33      239.63     40.47 o
  -1  -5   8      173.33      219.07     45.61 o
  -1   5  -8      173.33      224.21     32.12 o
  -1  -5  -8      173.33      230.00     41.76 o
   1   5  -8      173.33      219.72     30.20 o
   1   6  -8      275.81      420.80     48.83 o
  -1  -6   8      275.81      325.08     57.82 o
   1  -6   8      372.32      411.17     61.03 o
  -1   6  -8      372.32      359.13     48.18 o
  -1  -6  -8      275.81      368.12     55.25 o
   1  -6  -8      372.32      418.88     56.54 o
  -1  -7   8       11.73        3.21     29.55 o
   1  -7   8       11.73       16.70     34.69 o
   1  -7  -8       11.73        8.99     28.91 o
  -1  -7  -8       11.73      -23.77     23.77 o
  -1  -8   8      101.33      118.85     46.26 o
  -1  -8  -8      101.33      115.64     44.33 o
   1  -8   8      100.02       37.90     42.40 o
   1  -8  -8      100.02      109.86     43.69 o
   1  -9  -8        0.06      -14.78     31.48 o
  -1  -9  -8        0.06       -7.07     34.69 o
   1  -9   8        0.06      -17.35     35.33 o
  -1  -9   8        0.06        7.71     35.98 o
  -1 -10  -8        3.90        9.64     37.90 o
  -1 -10   8        3.90      -31.48     31.48 o
   1 -10  -8        3.90       19.92     38.55 o
   1 -10   8        3.90       16.06     42.40 o
  -1  -1   9        0.04       -4.50     19.27 o
  -1  -1  -9        0.04       -0.64     12.85 o
   1  -1   9        0.03        2.57     19.27 o
  -1   1   9        0.03       34.05     23.77 o
   1  -1  -9        0.03       -8.99      9.64 o
  -1  -1   9        0.04       10.92     21.84 o
   1   1   9        0.04       17.35     22.49 o
   1  -1   9        0.03       -3.21     19.27 o
   1  -2   9     1106.40     1105.65     97.01 o
   1   2   9     1106.40     1034.98     93.80 o
  -1  -2   9     1106.40     1104.37     97.01 o
  -1  -2  -9     1106.40     1149.34     84.80 o
   1  -2  -9     1106.40     1087.02     83.52 o
  -1  -2   9     1106.40     1087.66     96.37 o
   1  -3  -9      111.20      129.77     27.63 o
  -1   3  -9      111.19      163.82     19.92 o
   1  -3   9      111.19      105.36     34.69 o
   1   4  -9      295.78      254.41     31.48 o
  -1  -4   9      295.78      355.27     55.25 o
   1  -4   9      295.77      458.71     57.18 o
  -1   4  -9      295.77      235.14     33.41 o
  -1  -4  -9      295.78      317.37     44.97 o
   1  -4  -9      295.78      511.39     51.40 o
   1   5  -9      541.93      565.35     52.68 o
   1  -5  -9      541.93      445.86     61.03 o
  -1  -5  -9      541.93      457.42     62.32 o
  -1  -5   9      541.93      528.09     71.95 o
   1  -5   9      541.93      728.54     77.74 o
  -1   5  -9      541.93      654.01     55.89 o
  -1  -6   9        3.25       13.49     30.84 o
   1   6  -9        3.25      -10.92     17.99 o
   1  -6   9        4.94       16.70     31.48 o
  -1   6  -9        4.94       26.98     21.20 o
  -1  -6  -9        3.25        2.57     27.63 o
   1  -6  -9        4.94      -20.56     20.56 o
   1  -7   9     2081.61     2179.18    182.46 o
   1  -7  -9     2081.61     2109.80    169.61 o
  -1  -7  -9     2081.61     2033.35    167.68 o
  -1  -7   9     2081.61     2098.24    179.24 o
  -1  -8  -9       38.15       17.35     32.76 o
   1  -8  -9       38.14       -3.21     32.76 o
  -1  -8   9       38.15       28.27     37.90 o
   1  -8   9       38.14        1.28     30.20 o
   1  -9  -9        6.07      -23.13     32.76 o
  -1  -9   9        6.07      -29.55     36.62 o
  -1  -9  -9        6.07       -7.07     36.62 o
   1  -9   9        6.07      -20.56     34.69 o
   1 -10  -9      263.34      310.94     69.38 o
  -1 -10  -9      263.34      261.48     66.81 o
  -1 -10   9      263.34      267.90     71.31 o
   1 -10   9      263.34      272.40     71.31 o
   1   0  10       56.31       58.46     30.20 o
  -1   0  10       56.31       52.04     28.91 o
   1   0  10       56.31       21.84     25.06 o
  -1   0  10       56.31       80.31     30.84 o
  -1  -1 -10      300.55      385.47     36.62 o
  -1  -1  10      300.55      286.53     50.75 o
  -1  -1  10      300.55      386.75     53.32 o
   1  -1  10      225.85      260.19     46.90 o
   1   1  10      300.55      331.50     52.04 o
   1  -2 -10       10.43       12.85     16.06 o
  -1  -2  10       10.43       11.56     25.70 o
  -1  -2  10       10.43        0.00     21.84 o
  -1   2  10       10.43        5.14     21.84 o
   1   2  10       10.43      -17.99     19.92 o
   1  -2  10       10.43       14.78     23.13 o
  -1  -2 -10       10.43        1.93     16.06 o
   1   3  10      543.70      570.49     67.46 o
  -1  -3  10      543.69      927.69     82.23 o
  -1   3 -10      543.70      587.20     47.54 o
   1  -3  10      543.70      591.05     72.60 o
   1  -3 -10      543.70      560.86     59.11 o
  -1  -4 -10     1068.86      990.65     89.30 o
   1  -4  10     1068.86     1076.74    102.15 o
   1  -4 -10     1068.87      956.61     88.66 o
  -1   4 -10     1068.86     1025.35     77.74 o
   1   4 -10     1068.87     1059.40     75.81 o
  -1  -4  10     1068.87     1012.50    100.22 o
   1  -5  10      626.71      784.43     83.52 o
  -1  -5 -10      626.71      651.44     71.31 o
   1   5 -10      626.71      748.45     60.39 o
   1  -5 -10      626.71      559.57     68.74 o
  -1   5 -10      626.71      582.06     59.11 o
  -1  -5  10      626.71      632.81     79.02 o
   1  -6  10      386.93      756.80     91.87 o
   1  -6 -10      386.93      642.45     75.17 o
  -1  -7 -10      194.12      215.86     48.83 o
   1  -7  10      194.12      222.29     60.39 o
   1  -7 -10      194.12      285.89     53.97 o
  -1  -7  10      194.12      207.51     55.89 o
  -1  -8 -10        2.68       -5.14     31.48 o
  -1  -8  10        2.68       29.55     41.12 o
   1  -8 -10        0.25       68.10     37.26 o
   1  -8  10        0.25      119.50     45.61 o
   1  -9  10        5.90       12.85     40.47 o
   1  -9 -10        5.90       10.28     35.98 o
  -1  -9  10        5.90       21.20     41.12 o
  -1  -9 -10        5.90      -21.84     34.69 o
   1 -10  10       37.90       77.09     58.46 o
  -1 -10 -10       37.91       68.10     47.54 o
  -1 -10  10       37.90      -36.62     36.62 o
   1 -10 -10       37.90       44.33     43.04 o
  -1   1  11      360.54      349.49     57.18 o
   1  -1  11      360.54      299.38     54.61 o
  -1  -1  11      479.77      501.75     64.24 o
   1   1  11      479.77      604.54     65.53 o
   1  -1 -11      360.54      349.49     37.90 o
   1  -1  11      360.54      465.13     59.75 o
  -1  -1 -11      479.77      439.43     41.12 o
  -1  -1  11      479.77      488.90     59.75 o
  -1   2  11      805.41      724.68     78.38 o
  -1  -2  11      805.40      682.92     79.02 o
   1  -2  11      805.40      702.84     80.31 o
   1   2  11      805.40      742.03     77.09 o
   1  -2 -11      805.41      810.13     64.89 o
  -1  -2 -11      805.40      732.39     64.24 o
  -1  -2  11      805.40      706.69     80.31 o
  -1  -3 -11      358.16      459.99     48.83 o
   1   3  11      358.16      440.72     60.39 o
  -1   3  11      358.15      414.38     60.39 o
   1  -3  11      358.15      376.47     58.46 o
   1  -3 -11      358.15      340.50     46.26 o
  -1  -3  11      358.15      476.05     62.32 o
  -1   3 -11      358.15      325.72     33.41 o
   1   4 -11      301.53      273.68     30.84 o
  -1  -4  11      301.53      222.93     53.32 o
   1   4  11      301.53      264.69     50.11 o
   1  -4 -11      301.53      352.70     46.90 o
   1  -4  11      301.53      314.16     56.54 o
  -1   4 -11      301.53      294.24     34.69 o
  -1  -4 -11      301.53      269.19     45.61 o
   1  -5  11       94.39       95.08     42.40 o
   1   5 -11       94.39      106.65     24.41 o
  -1  -5  11       94.39       71.31     41.12 o
   1  -5 -11       94.39      177.96     37.26 o
  -1  -5 -11       94.39       49.47     31.48 o
  -1   5 -11       94.39      104.08     25.70 o
   1  -6  11      886.11      887.22    100.86 o
  -1  -6 -11      878.50      919.34     89.94 o
  -1  -6  11      878.50      882.08    103.43 o
   1  -6 -11      886.11      747.17     85.45 o
   1  -7  11      112.14      120.78     52.04 o
   1  -7 -11      112.14      149.05     47.54 o
  -1  -7 -11      112.14      140.70     44.33 o
  -1  -7  11      112.14       58.46     43.69 o
   1  -8 -11       22.88       73.88     43.04 o
  -1  -8  11      152.48      386.11     74.52 o
   1  -8  11       22.88       22.49     39.83 o
  -1  -8 -11      152.48      190.16     50.11 o
   1  -9 -11       19.95        3.85     41.12 o
   1  -9  11       19.95       29.55     46.90 o
  -1  -9  11       19.95       35.98     48.18 o
  -1  -9 -11       19.95       28.27     43.04 o
   1   0  12        0.08      -23.13     23.13 o
   1   0  12        0.08      -23.77     23.77 o
  -1   0  12        0.08       -5.14     26.34 o
  -1  -1  12      221.40      292.31     57.18 o
   1  -1  12      166.38      219.07     48.18 o
  -1  -1 -12      221.40      299.38     35.33 o
   1   1  12      221.40      296.17     54.61 o
  -1  -1  12      221.40      300.67     53.32 o
   1  -2 -12      224.14      244.77     34.05 o
  -1  -2  12      224.14      208.80     52.68 o
  -1  -2  12      224.14      220.36     51.40 o
   1   2  12      224.14      235.14     52.68 o
  -1  -2 -12      224.14      245.42     35.33 o
   1  -2  12      224.14      234.49     50.75 o
  -1   2  12      224.14      230.00     52.04 o
  -1   3 -12       19.94       32.12     14.13 o
   1   3  12       19.94       38.55     31.48 o
  -1   3  12       19.94       24.41     33.41 o
  -1  -3 -12       19.94        9.64     20.56 o
  -1  -3  12       19.94       32.12     33.41 o
   1  -3 -12       19.94       53.97     23.77 o
   1  -3  12       19.94       18.63     29.55 o
   1  -4  12      213.54      296.17     58.46 o
  -1   4 -12      213.54      216.50     30.20 o
  -1  -4 -12      213.54      283.32     44.97 o
   1   4  12      213.54      262.76     52.04 o
  -1  -4  12      213.54      211.37     55.25 o
   1  -4 -12      213.54      209.44     41.12 o
   1   4 -12      213.54      256.34     29.55 o
   1  -5 -12      932.06      780.57     83.52 o
  -1  -5 -12      932.06      826.83     86.09 o
   1   5  12      932.06      819.12     89.30 o
   1  -5  12      932.06      893.65    100.86 o
  -1  -5  12      932.06     1080.60    106.65 o
  -1  -6 -12      234.35      156.11     44.33 o
  -1  -6  12      234.35      174.10     58.46 o
   1  -6  12      247.39      215.86     61.68 o
   1  -6 -12      247.38      183.74     44.33 o
  -1  -7  12       42.43      -17.35     40.47 o
   1  -7  12       42.43       66.81     50.75 o
   1  -7 -12       42.43       23.13     34.69 o
  -1  -7 -12       42.43       19.92     34.05 o
   1  -8 -12        8.25       16.70     39.19 o
  -1  -8  12       41.59       79.66     52.04 o
  -1  -8 -12       41.59       40.47     41.12 o
   1  -8  12        8.25       69.38     44.33 o
   1  -9 -12       23.22        2.57     40.47 o
  -1  -9 -12       23.22      -12.85     39.19 o
  -1  -9  12       23.22       30.20     48.18 o
   1  -9  12       23.22      108.57     59.11 o
  -1  -1  13     1927.09     1975.53    145.84 o
   1  -1 -13     1448.15     1353.00    109.22 o
   1  -1  13     1448.16     1263.05    132.34 o
  -1   1  13     1448.15     1551.51    136.84 o
   1  -1  13     1448.16     1511.04    135.56 o
  -1  -1  13     1927.09     2116.22    149.69 o
   1  -2  13     1362.38     1329.22    123.99 o
  -1   2  13     1362.38     1185.96    116.28 o
   1   2  13     1362.38     1393.47    122.71 o
  -1  -2  13     1362.38     1139.06    118.85 o
   1  -2 -13     1362.38     1216.15     97.65 o
  -1  -2  13     1362.38     1447.44    125.92 o
  -1  -2 -13     1362.38     1291.96    100.86 o
  -1  -3  13      112.03       80.31     43.69 o
  -1  -3 -13      112.03       79.66     26.98 o
   1  -3 -13      112.03      125.92     32.12 o
   1  -3  13      112.03      111.14     45.61 o
  -1   3  13      112.03       57.18     40.47 o
   1   3  13      112.03       32.12     32.76 o
  -1  -4 -13        0.13       27.63     26.34 o
  -1   4 -13        0.13       21.20     17.35 o
  -1  -4  13        0.13      -26.34     32.76 o
   1   4  13        0.13      -28.27     28.27 o
   1  -4 -13        0.13       22.49     24.41 o
   1  -5  13       29.06        8.99     35.98 o
   1  -5 -13       29.06       32.12     28.91 o
  -1  -5  13       29.06       46.90     41.76 o
  -1  -5 -13       29.06       42.40     32.12 o
   1   5  13       29.06       48.18     38.55 o
  -1  -6  13      103.24      157.40     57.18 o
  -1  -6 -13      103.24      151.62     45.61 o
   1  -6 -13      243.69      382.90     57.82 o
   1   6  13      103.24      184.38     53.32 o
   1  -6  13      243.69      327.65     73.88 o
   1  -7 -13       25.73       31.48     35.33 o
  -1  -7 -13       25.73      -23.77     30.20 o
   1  -7  13       25.73       26.34     46.90 o
  -1  -7  13       25.73       14.13     46.90 o
   1  -8 -13       19.23       76.45     46.90 o
   1  -8  13       19.23       77.09     52.68 o
  -1  -8  13      132.05      284.60     75.17 o
  -1  -8 -13      132.05      195.95     56.54 o
   1   0  14      189.22      221.00     55.89 o
  -1   0 -14      189.22      207.51     28.91 o
  -1   0  14      189.22      235.78     57.18 o
   1   0 -14      189.22      176.67     25.70 o
   1  -1  14        7.30        7.71     34.05 o
   1   1  14        9.72       67.46     39.83 o
   1  -1  14        7.30       38.55     37.90 o
  -1   1  14        7.30       30.84     35.98 o
   1  -1 -14        7.30       30.20     16.70 o
  -1  -1 -14        9.72       21.84     19.27 o
  -1  -1  14        9.72       22.49     41.12 o
  -1  -1  14        9.72       37.26     35.33 o
   1   2  14       29.66       44.97     39.83 o
  -1   2  14       29.66        8.99     34.69 o
   1  -2  14       29.66       71.31     40.47 o
  -1  -2  14       29.66       38.55     38.55 o
  -1  -2 -14       29.66       37.26     21.84 o
   1  -2 -14       29.66       -5.78     20.56 o
  -1  -2  14       29.66       68.10     44.33 o
  -1  -3 -14        0.63       44.97     25.06 o
   1  -3  14        0.63       -5.78     35.98 o
  -1  -3  14        0.63       95.08     43.04 o
   1   3  14        0.63       21.20     37.26 o
  -1   3  14        0.63      -14.78     29.55 o
   1  -3 -14        0.63       10.28     23.77 o
  -1  -4 -14      300.44      354.63     51.40 o
   1   4  14      300.44      294.24     61.03 o
   1  -4 -14      300.44      283.96     48.18 o
  -1  -4  14      300.44      270.47     66.81 o
   1  -4  14      300.44      285.25     65.53 o
  -1   4  14      300.44      192.73     57.18 o
   1  -5 -14       15.06       21.20     29.55 o
  -1   5  14       15.06        3.21     36.62 o
  -1  -5  14       15.06       18.63     39.83 o
   1   5  14       15.06        8.35     35.33 o
   1  -5  14       15.06       34.69     39.83 o
  -1  -5 -14       15.06       21.84     32.12 o
  -1  -6  14      119.31      112.43     56.54 o
   1   6  14      119.30       74.52     39.83 o
   1  -6  14      119.70       84.16     52.04 o
   1  -6 -14      119.70       49.47     33.41 o
  -1  -6 -14      119.30      141.34     44.97 o
  -1  -7 -14      116.80      127.85     45.61 o
   1  -7 -14      116.79      103.43     44.33 o
   1   7  14      116.80       55.25     41.76 o
  -1  -7  14      116.80      106.00     56.54 o
   1  -7  14      116.79      123.99     58.46 o
  -1  -1  15      810.92      944.40    100.22 o
   1  -1  15      609.38      630.24     93.15 o
   1  -1 -15      609.38      569.85     59.11 o
   1   1  15      810.92      955.96     98.94 o
   1  -1  15      609.38      652.08     88.02 o
  -1   1  15      609.38      675.86     93.15 o
  -1  -1  15      810.92      973.95    103.43 o
  -1   2  15       45.29       79.66     46.26 o
  -1  -2 -15       45.29       61.03     26.34 o
  -1  -2  15       45.29       88.66     46.90 o
   1  -2  15       45.29       71.95     41.76 o
   1  -2 -15       45.29       82.88     26.34 o
  -1  -2  15       45.29       18.63     39.19 o
   1   2  15       45.29       62.96     43.69 o
   1  -3 -15       47.01       12.85     23.77 o
  -1   3  15       47.01      -17.35     34.69 o
  -1  -3  15       47.01       55.89     47.54 o
   1  -3  15       47.01        5.14     35.98 o
   1   3  15       47.01      -14.13     36.62 o
  -1  -3 -15       47.01       57.82     27.63 o
   1  -4  15      250.60      269.83     66.17 o
  -1  -4 -15      250.60      227.43     46.90 o
   1  -4 -15      250.60      238.99     45.61 o
  -1   4  15      250.60      291.03     64.89 o
  -1  -4  15      250.60      246.06     68.10 o
   1   4  15      250.60      289.10     64.89 o
   1  -5  15       43.31       17.99     45.61 o
  -1  -5  15       43.31       68.10     50.11 o
  -1   5  15       43.31       86.09     46.90 o
  -1  -5 -15       43.32       94.44     38.55 o
   1   5  15       43.32      116.93     46.90 o
   1  -5 -15       43.31       25.70     28.91 o
   1  -6 -15      335.74      465.13     65.53 o
  -1   6  15      335.74      261.48     68.10 o
   1   6  15      294.92      366.84     73.88 o
   1  -6  15      335.74      499.18     88.66 o
  -1  -6 -15      294.92      283.32     58.46 o
  -1  -6  15      294.92      410.52     88.02 o
   1   0  16      256.52      322.51     71.31 o
   1   0 -16      256.52      262.12     33.41 o
  -1   0  16      256.52      279.46     71.95 o
  -1   0 -16      256.52      276.25     35.98 o
   1   1  16       22.02       21.20     44.33 o
   1  -1  16       16.55       53.32     46.90 o
   1  -1  16       16.55       17.99     41.12 o
   1  -1 -16       16.55       53.32     21.20 o
  -1   1  16       16.55       -6.42     44.97 o
  -1   1 -16       16.55       39.19     17.35 o
  -1  -1 -16       22.02       46.90     23.13 o
  -1  -1  16       22.02       70.03     48.18 o
  -1  -2  16      132.70       90.59     50.75 o
  -1   2  16      132.70       59.75     47.54 o
  -1  -2 -16      132.70      123.99     32.76 o
  -1  -2  16      132.70      252.48     65.53 o
   1  -2 -16      132.70      128.49     31.48 o
   1  -2  16      132.69      190.81     58.46 o
   1   2  16      132.70      159.33     55.25 o
  -1  -3  16       79.36       78.38     48.83 o
  -1   3  16       79.36       68.74     48.18 o
  -1  -3 -16       79.36      102.15     33.41 o
   1  -3  16       79.36      126.56     55.25 o
   1   3  16       79.36      107.93     51.40 o
   1  -3 -16       79.36       44.97     28.91 o
   1  -4  16       32.92       36.62     48.83 o
   1   4  16       32.93      -21.84     34.05 o
   1  -4 -16       32.92       47.54     30.20 o
  -1  -4 -16       32.93       50.11     32.76 o
  -1   4  16       32.92       36.62     42.40 o
  -1  -4  16       32.93        3.85     46.26 o
  -1  -5 -16        0.06      -12.21     30.84 o
   1  -5 -16        0.06        3.21     25.70 o
   1   5  16        0.06       55.25     39.83 o
   1  -5  16        0.06      -12.21     44.33 o
  -1  -5  16        0.06        5.14     42.40 o
  -1   5  16        0.06       32.76     41.76 o
   1  -1  17      141.43      197.87     64.24 o
  -1   1 -17      141.43      125.28     25.70 o
   1  -1 -17      141.43       93.80     26.98 o
   1   1  17      188.21      196.59     66.81 o
  -1  -1  17      188.21      190.81     65.53 o
  -1  -1 -17      188.21      195.30     34.05 o
  -1   1  17      141.43       91.23     54.61 o
  -1  -2 -17       74.11       89.30     31.48 o
   1   2  17       74.11       84.16     54.61 o
   1  -2  17       74.11       82.23     51.40 o
  -1   2  17       74.11      141.34     57.82 o
  -1  -2  17       74.11       81.59     52.68 o
   1  -2 -17       74.11       87.37     29.55 o
  -1  -3 -17       22.69       59.11     28.91 o
   1  -3  17       22.69      -14.13     44.33 o
  -1   3  17       22.69       23.13     41.76 o
   1   3  17       22.69       32.76     43.69 o
   1  -3 -17       22.69       33.41     28.27 o
  -1  -3  17       22.69       22.49     43.04 o
   1   4  17       61.59      133.63     57.82 o
  -1  -4  17       61.59       92.51     55.25 o
  -1  -4 -17       61.59        6.42     30.84 o
   1  -4  17       61.59       92.51     59.75 o
   1  -4 -17       61.59      182.46     40.47 o
  -1   4  17       61.59       82.88     53.32 o
  -1   0 -18      192.87      228.07     36.62 o
   1   0  18      192.87      249.27     70.67 o
   1   0 -18      192.87      226.14     34.05 o
  -1   0  18      192.87      265.97     76.45 o
   1   1  18       68.27       82.88     54.61 o
  -1   1  18       51.30       -1.93     49.47 o
  -1   1 -18       51.30       50.11     23.77 o
  -1  -1 -18       68.27       81.59     25.70 o
  -1  -1  18       68.27       79.66     62.96 o
   1   2  18        2.87       53.97     48.18 o
   1  -2  18        2.87        0.00     44.33 o
  -1  -2  18        2.87       48.83     48.83 o
  -1  -2 -18        2.87       -1.28     21.84 o
   1  -2 -18        2.87       11.56     25.06 o
  -1   2  18        2.87      -37.90     37.90 o
  -2  -2   0     1192.57     1457.71     97.65 o
   2   2   0     1192.57     1417.24     98.94 o
  -2  -2   0     1192.57     1370.98     98.94 o
   2  -4   0     1632.78     1507.18    122.71 o
   2   4   0     1632.78     1962.68    126.56 o
  -2  -4   0     1632.78     1924.77    123.99 o
  -2   4   0     1632.78     1494.33    122.71 o
   2  -6   0        7.11       17.35     21.84 o
  -2  -6   0        7.11       23.77     19.92 o
  -2  -8   0      923.95      880.80     88.66 o
  -2  -8   0      923.95      837.75     84.16 o
   2  -8   0      923.95      841.61     85.45 o
   2 -10   0      174.63      136.84     41.76 o
  -2 -10   0       54.54        0.00     30.84 o
  -2 -10   0       54.54       35.33     41.76 o
  -2 -12   0      281.84      383.54     84.16 o
   2 -12   0      294.41      343.71     82.23 o
   2   1  -1       51.42       63.60      8.35 o
  -2  -1   1       51.42       53.32      8.35 o
   2   1  -1       51.42       45.61      8.99 o
  -2   1   1       51.42       53.97      9.64 o
  -2  -1  -1       51.42       60.39      9.64 o
  -2  -1   1       51.42       49.47      8.35 o
   2  -1  -1       51.42       67.46     10.28 o
  -2  -1   1       51.42       46.90      7.71 o
   2   1   1       51.42       50.75      7.07 o
   2   1  -1       51.42       68.10      8.99 o
   2   1   1       51.42       53.97      9.64 o
   2   2  -1     5058.38     5823.79    364.91 o
  -2  -2   1     5058.38     5471.09    363.63 o
   2   2   1     5058.38     5634.91    365.55 o
  -2  -2   1     5058.38     5769.18    367.48 o
  -2  -2  -1     5058.38     5420.33    364.91 o
   2   2  -1     5058.38     5901.53    366.84 o
   2  -3   1     1097.83     1158.33     80.95 o
   2   3   1     1097.83     1079.95     80.95 o
  -2  -3   1     1097.83     1008.64     77.74 o
   2   3  -1     1097.83     1068.39     79.66 o
  -2  -3  -1     1097.83      995.15     79.66 o
  -2   3  -1     1097.83     1102.44     80.95 o
  -2  -3   1     1097.83      982.95     78.38 o
  -2   3   1     1097.83     1167.33     82.23 o
   2  -3  -1     1097.83     1106.94     82.23 o
  -2  -4   1     1050.95     1033.70     85.45 o
   2   4  -1     1050.95     1085.09     87.37 o
  -2  -4  -1     1050.95     1137.13     86.73 o
  -2  -4   1     1050.95     1123.64     85.45 o
   2  -4   1     1050.95     1164.12     88.02 o
  -2   4   1     1050.95     1182.75     89.30 o
  -2   4  -1     1050.95     1155.12     88.02 o
   2  -4  -1     1050.95     1155.76     89.30 o
   2   4   1     1050.95     1180.82     88.66 o
  -2  -5   1     1235.38     1381.26    100.86 o
  -2  -5  -1     1235.38     1256.63    101.51 o
  -2  -5   1     1235.38     1191.74    100.22 o
   2   5  -1     1235.38     1378.69    104.08 o
  -2  -6   1       30.31       17.99     19.92 o
  -2  -6   1       30.31       52.68     23.13 o
   2  -6   1       30.31       30.20     23.13 o
   2  -6  -1       30.31       17.35     23.13 o
  -2  -6  -1       30.31       57.18     25.06 o
   2  -7   1       93.68      125.92     32.76 o
  -2  -7   1       93.68       93.15     29.55 o
  -2  -7  -1       93.68      102.15     32.12 o
   2  -7  -1       93.68      112.43     33.41 o
  -2  -7   1       93.68      132.34     33.41 o
   2  -8  -1       93.46       70.67     34.69 o
  -2  -8   1       93.46       64.89     32.12 o
   2  -8   1       93.46       70.03     29.55 o
  -2  -8  -1       93.46       50.75     31.48 o
  -2  -8   1       93.46       77.74     30.20 o
  -2  -9   1      420.33      512.03     66.17 o
  -2  -9  -1      420.33      484.41     63.60 o
  -2  -9   1      420.33      429.80     59.75 o
   2  -9  -1      273.58      213.29     53.32 o
   2 -10  -1       35.13       10.92     31.48 o
  -2 -10  -1       33.51       53.32     40.47 o
   2 -10   1       35.13       33.41     28.27 o
  -2 -10  -1       33.51       -7.07     28.91 o
  -2 -10   1       33.51       18.63     27.63 o
  -2 -10   1       33.51       64.89     44.33 o
  -2 -11   1        0.56       16.70     42.40 o
   2 -11  -1        0.56       39.83     36.62 o
  -2 -11  -1        0.56      -16.06     32.12 o
  -2 -11  -1        0.56      -31.48     35.98 o
   2 -11   1        0.56       16.70     46.90 o
  -2 -12   1       14.10       98.94     59.11 o
   2 -12   1       22.74       -5.78     43.04 o
  -2 -12  -1       14.10        7.71     49.47 o
   2   0  -2    20104.72    16925.29   1114.00 o
   2   0   2    20104.72    17578.02   1115.93 o
  -2   0   2    20104.72    17164.28   1133.92 o
  -2   0  -2    20104.72    17358.30   1114.00 o
  -2   0  -2    20104.72    16929.15   1085.74 o
   2   0  -2    20104.72    18979.84   1117.22 o
   2  -1  -2     9932.18     9359.82    601.33 o
  -2   1  -2     9932.15     9744.65    600.69 o
  -2  -1   2     9932.17     9490.88    607.76 o
   2   1  -2     9932.17     9461.97    601.33 o
  -2  -1  -2     9932.14     9476.75    601.33 o
   2   1   2     9932.14     9373.32    600.69 o
  -2  -1   2     9932.17     9529.43    607.11 o
   2   1  -2     9932.17     9652.14    590.41 o
   2   1  -2     9932.17     9201.14    600.69 o
  -2   1   2     9932.18     9760.07    600.69 o
  -2  -1   2     9932.17     9716.38    606.47 o
   2   1   2     9932.14     9356.61    589.77 o
   2  -1   2     9932.15     9072.65    605.83 o
  -2  -1   2     9932.17     9359.18    590.41 o
   2   1  -2     9932.17     9136.25    605.83 o
  -2  -2  -2      979.09     1002.86     63.60 o
   2  -2   2      735.76      787.00     59.75 o
   2   2   2      979.09     1035.63     63.60 o
  -2   2   2      735.76      738.17     61.68 o
   2  -2  -2      735.76      689.35     61.03 o
  -2   2  -2      735.76      761.30     60.39 o
  -2   3  -2     8352.96     8557.41    529.38 o
  -2   3   2     8352.96     8746.29    530.66 o
  -2  -3   2     8352.96     7969.57    533.23 o
  -2  -3   2     8352.96     8185.43    526.16 o
  -2  -3  -2     8352.94     7780.04    529.38 o
   2   3  -2     8352.96     8198.92    527.45 o
   2  -3   2     8352.96     8421.21    528.73 o
   2   3   2     8352.94     7936.16    529.38 o
  -2  -4   2     2801.00     2519.04    180.53 o
  -2  -4  -2     2801.01     2614.12    181.17 o
   2   4   2     2801.01     2676.44    181.17 o
  -2   4  -2     2801.01     2522.25    179.24 o
   2  -4  -2     2801.01     2507.47    181.17 o
   2   4  -2     2801.00     2607.70    178.60 o
  -2  -4   2     2801.00     2840.91    177.96 o
   2  -4   2     2801.01     2565.29    178.60 o
  -2  -5   2      368.20      316.08     44.33 o
  -2  -5  -2      368.20      355.27     45.61 o
   2  -5   2      435.65      530.02     49.47 o
   2  -5  -2      435.65      530.02     52.04 o
  -2  -5   2      368.20      374.55     43.04 o
  -2   5  -2      435.65      470.91     48.18 o
   2   5  -2      368.20      374.55     46.90 o
  -2  -6   2      419.47      462.56     50.75 o
  -2  -6   2      419.47      390.61     47.54 o
   2  -6  -2      419.47      296.17     48.18 o
   2   6  -2      419.47      356.56     49.47 o
  -2  -6  -2      419.47      399.60     51.40 o
   2  -6   2      419.47      456.78     51.40 o
  -2   6  -2      419.47      439.43     50.75 o
  -2  -7   2      697.70      665.58     73.88 o
   2  -7  -2      697.70      814.62     79.66 o
   2  -7   2      697.70      855.10     75.17 o
  -2  -7  -2      697.70      665.58     75.17 o
  -2  -7   2      697.70      709.90     70.67 o
   2  -8  -2      405.82      474.77     65.53 o
  -2  -8  -2      405.82      440.08     62.96 o
   2  -8   2      405.82      492.76     60.39 o
  -2  -8   2      405.82      428.51     62.32 o
  -2  -8   2      405.82      428.51     56.54 o
   2  -9  -2       20.55      -16.06     28.91 o
  -2  -9   2       28.81       48.83     36.62 o
  -2  -9   2       28.81       45.61     29.55 o
  -2  -9  -2       28.81      -12.85     27.63 o
   2  -9   2       20.55       -0.64     25.06 o
   2  -9   2       20.55       76.45     42.40 o
   2 -10   2       78.10       50.75     33.41 o
  -2 -10   2        0.21        0.64     26.34 o
   2 -10   2       78.10       56.54     41.12 o
  -2 -10   2        0.21       19.92     37.90 o
  -2 -10  -2        0.21      -27.63     30.84 o
   2 -10  -2       78.10       41.76     41.12 o
  -2 -11   2        8.34       63.60     48.83 o
  -2 -11  -2        8.34       62.96     39.83 o
  -2 -11  -2        8.34       32.12     45.61 o
   2 -11  -2        8.34       52.04     41.76 o
   2 -11   2        8.34       69.38     46.26 o
  -2 -12  -2       86.51       63.60     57.82 o
   2 -12   2      107.36      102.79     61.03 o
  -2 -12   2       86.51      122.07     66.17 o
   2 -12  -2      107.36      132.99     49.47 o
  -2 -12  -2       86.51      103.43     49.47 o
   2  -1   3       79.92       67.46     14.13 o
  -2  -1   3       79.92       88.66     16.06 o
  -2   1   3       79.92       89.94     12.21 o
  -2   1  -3       79.92       89.94     14.13 o
   2   1  -3       79.92       91.87     14.78 o
  -2  -1  -3       79.92       79.66     10.92 o
   2  -1  -3       79.92       92.51     13.49 o
  -2  -1  -3       79.92       82.88     14.13 o
  -2   1  -3       79.92      103.43     12.85 o
   2   1   3       79.92       86.09     14.13 o
  -2  -1   3       79.92       75.17     16.06 o
  -2  -2   3      908.13      903.92     67.46 o
   2   2  -3      908.13      968.81     63.60 o
  -2  -2  -3      908.13      948.25     68.74 o
   2  -2   3      682.44      927.69     70.67 o
  -2   2   3      682.44      706.69     65.53 o
  -2  -2   3      908.13      960.46     61.03 o
   2   2   3      908.13      908.42     67.46 o
  -2  -2   3      908.13      927.69     70.03 o
   2   3  -3     1645.13     1576.57    112.43 o
  -2  -3  -3     1645.12     1547.01    116.28 o
   2  -3   3     1645.13     1563.72    119.50 o
   2   3   3     1645.12     1697.99    116.93 o
  -2   3   3     1645.13     1741.68    117.57 o
   2  -3  -3     1645.13     1599.05    116.93 o
  -2   3  -3     1645.13     1753.24    115.64 o
   2  -3   3     1645.13     1654.95    113.07 o
  -2  -3   3     1645.13     1602.27    118.21 o
   2  -4   3      256.17      244.77     32.12 o
   2  -4   3      256.17      260.83     37.26 o
  -2   4  -3      256.17      219.07     31.48 o
   2  -4  -3      256.17      292.31     37.90 o
   2   4  -3      256.17      262.12     34.05 o
  -2  -4   3      256.17      307.73     30.84 o
   2  -5   3      382.06      376.47     39.83 o
   2   5  -3      336.65      282.68     39.19 o
  -2  -5   3      336.65      273.68     38.55 o
  -2   5  -3      382.06      348.21     41.12 o
  -2  -5  -3      336.65      256.98     39.83 o
   2  -5  -3      382.06      365.55     44.97 o
   2  -5   3      382.06      456.78     48.18 o
  -2  -5   3      336.65      264.69     34.69 o
  -2  -6   3      783.34      688.06     66.17 o
  -2  -6  -3      783.34      814.62     74.52 o
   2  -6   3      783.34      697.70     74.52 o
  -2   6  -3      783.34      761.94     70.67 o
   2  -6   3      783.34      799.21     70.03 o
   2  -6  -3      783.34      840.96     76.45 o
   2   6  -3      783.34      633.45     69.38 o
  -2  -6   3      783.34      705.41     72.60 o
   2  -7  -3     1600.12     1625.39    135.56 o
   2  -7   3     1600.12     1978.10    133.63 o
  -2  -7   3     1600.12     1512.32    133.63 o
  -2  -7  -3     1600.11     1678.72    135.56 o
  -2  -7   3     1600.12     1640.17    127.20 o
   2  -7   3     1600.12     1622.18    138.77 o
  -2  -8   3        4.67       -6.42     20.56 o
  -2  -8   3        4.67      -17.99     27.63 o
   2  -8   3        4.67      -25.06     25.06 o
   2  -8   3        4.67       -1.28     21.20 o
  -2  -8  -3        4.67       18.63     28.91 o
   2  -8  -3        4.67      -14.13     26.34 o
  -2  -9  -3      401.79      485.05     68.74 o
  -2  -9   3      401.79      411.81     53.97 o
   2  -9   3      313.26      296.81     62.96 o
   2  -9  -3      313.26      218.43     55.89 o
   2  -9   3      313.26      315.44     53.32 o
  -2  -9   3      401.79      524.24     71.31 o
  -2 -10   3      388.60      406.67     74.52 o
   2 -10  -3      424.52      418.88     70.67 o
  -2 -10  -3      388.60      364.27     65.53 o
   2 -10   3      424.52      361.06     71.31 o
  -2 -11   3       12.86       -1.93     40.47 o
  -2 -11  -3       12.86       28.27     38.55 o
   2 -11   3       12.86       -1.28     43.04 o
   2 -11  -3       12.86       14.78     39.19 o
   2   0   4      860.63      790.21     59.75 o
   2   0   4      860.63      780.57     60.39 o
  -2   0   4      860.63      813.34     62.32 o
  -2   0  -4      860.63      781.86     58.46 o
  -2  -1   4        0.27       -3.85      9.64 o
  -2   1   4        0.27        4.50      5.14 o
  -2  -1  -4        0.27        8.35      7.07 o
   2   1   4        0.27       10.28     10.92 o
   2  -1   4        0.27        3.21     10.28 o
  -2  -1   4        0.27        1.28     10.92 o
   2  -1  -4        0.27       -3.21      8.99 o
  -2  -1  -4        0.27        5.14      8.99 o
  -2  -2   4     6148.36     7250.67    458.07 o
  -2  -2   4     6148.36     7388.15    471.56 o
   2   2   4     6148.35     7318.13    462.56 o
   2   2  -4     6148.36     7120.89    458.71 o
  -2  -2  -4     6148.35     6976.34    463.85 o
   2   3  -4      865.77      911.63     64.89 o
  -2  -3  -4      865.77      876.30     70.67 o
  -2  -3   4      865.77      866.02     73.24 o
  -2  -3   4      865.77      867.30     59.75 o
  -2   3  -4      865.77      878.23     66.81 o
  -2  -4  -4      399.97      495.33     50.75 o
  -2   4  -4      399.98      409.24     43.69 o
  -2  -4   4      399.98      441.36     48.83 o
   2  -4  -4      399.98      370.69     46.26 o
  -2  -4   4      399.98      491.47     39.19 o
   2   4  -4      399.98      409.24     41.76 o
   2  -4   4      399.98      417.59     51.40 o
   2  -5   4        1.20      -10.28     17.99 o
  -2  -5  -4        0.08        0.00     19.27 o
  -2  -5   4        0.08       -1.93      7.07 o
   2   5  -4        0.08       -0.64     14.78 o
   2  -5   4        1.20        1.28     12.85 o
   2  -5  -4        1.20       -1.93     16.70 o
  -2  -5   4        0.08       19.27     19.92 o
  -2   5  -4        1.20       34.05     18.63 o
   2  -6   4      147.51      124.63     36.62 o
  -2  -6  -4      147.51       99.58     31.48 o
   2  -6  -4      147.51      147.76     35.98 o
   2   6  -4      147.51      149.05     30.20 o
  -2  -6   4      147.51       83.52     29.55 o
  -2   6  -4      147.51      103.43     28.91 o
  -2  -6   4      147.51      116.28     23.77 o
   2  -6   4      147.51      104.72     24.41 o
   2  -7   4       51.17       24.41     28.91 o
   2  -7   4       51.17       85.45     25.70 o
   2  -7  -4       51.17       31.48     30.20 o
  -2  -8   4     1199.59     1202.02    109.86 o
  -2  -8   4     1199.59     1079.31     93.80 o
   2  -8   4     1199.60     1135.85     97.01 o
   2  -8   4     1199.60     1088.95    109.86 o
   2  -8  -4     1199.59     1019.56    105.36 o
  -2  -8  -4     1199.59     1020.85    106.00 o
  -2  -9   4      533.26      504.96     59.75 o
  -2  -9  -4      533.27      500.47     73.24 o
  -2  -9   4      533.26      510.75     74.52 o
   2  -9   4      533.10      433.65     60.39 o
   2  -9   4      533.10      470.27     78.38 o
   2  -9  -4      533.09      436.86     71.95 o
  -2 -10  -4      145.67       81.59     41.76 o
   2 -10   4      149.06      142.62     55.89 o
  -2 -10   4      145.67      142.62     51.40 o
   2 -10  -4      149.06       99.58     49.47 o
  -2 -11   4       95.15      149.05     55.25 o
   2 -11  -4       95.15       97.01     51.40 o
  -2 -11  -4       95.16      113.07     46.26 o
   2 -11   4       95.15       21.84     50.75 o
  -2  -1  -5      177.68      213.94     23.77 o
   2   1   5      177.68      168.32     25.06 o
  -2  -1   5      177.68      203.01     28.91 o
   2  -1  -5      177.68      209.44     21.84 o
   2  -1   5      177.68      173.46     25.06 o
  -2  -1   5      177.68      203.01     28.91 o
   2  -2   5     3251.94     3130.65    212.01 o
   2  -2  -5     3251.93     2979.67    203.66 o
  -2   2   5     3251.93     3046.49    201.09 o
  -2   2  -5     3251.94     3156.35    201.09 o
   2  -3   5     7975.37     8517.58    544.80 o
   2  -3  -5     7975.37     8003.62    533.87 o
  -2  -3   5     7975.38     8020.96    542.87 o
   2  -3   5     7975.37     8868.99    526.16 o
  -2  -3  -5     7975.33     7825.02    533.87 o
  -2   3  -5     7975.37     8506.01    530.66 o
   2   3  -5     7975.38     8076.86    527.45 o
   2   4  -5     1559.45     1519.39    113.07 o
   2  -4   5     1559.46     1538.66    125.28 o
   2  -4  -5     1559.46     1537.38    120.14 o
  -2  -4   5     1559.45     2075.75    130.42 o
   2  -4   5     1559.46     1485.98    109.22 o
  -2   4  -5     1559.46     1698.63    116.93 o
  -2   5  -5     5058.63     5053.50    323.79 o
  -2  -5  -5     4825.98     4598.00    327.65 o
   2   5  -5     4825.99     4743.84    321.22 o
   2  -5  -5     5058.63     5157.57    330.22 o
  -2  -5   5     4825.99     4686.02    314.16 o
  -2  -5   5     4825.99     4608.28    332.15 o
   2  -5   5     5058.63     5232.10    337.29 o
  -2  -6   5     1643.23     1581.71    125.28 o
   2  -6  -5     1643.23     1713.41    124.63 o
   2  -6   5     1643.22     1493.69    125.28 o
  -2  -6   5     1643.23     1493.05    106.65 o
  -2   6  -5     1643.22     1656.87    116.93 o
   2  -6   5     1643.22     1140.99    106.00 o
  -2  -6  -5     1643.23     1613.19    122.71 o
   2   6  -5     1643.23     1417.88    113.71 o
  -2  -7  -5        4.05       30.84     28.27 o
  -2  -7   5        4.05       15.42     11.56 o
   2  -7  -5        4.05       35.98     28.27 o
   2   7  -5        4.05        3.85     24.41 o
  -2   7  -5        4.05        4.50     20.56 o
   2  -7   5        4.05       23.77     30.20 o
  -2  -7   5        4.05       91.87     34.69 o
   2  -7   5        4.05      -14.78     14.78 o
   2  -8  -5        7.99      -12.85     28.91 o
   2  -8   5        7.99       52.68     36.62 o
  -2  -8   5        7.99       -6.42     31.48 o
  -2  -8   5        7.99       21.20     23.77 o
   2  -8   5        7.99       21.84     23.13 o
  -2  -8  -5        7.99      -14.78     32.12 o
  -2  -9  -5      220.50      183.74     51.40 o
   2  -9  -5      153.16      107.93     46.26 o
  -2  -9   5      220.50      346.28     61.68 o
   2  -9   5      153.16      156.76     53.32 o
   2 -10  -5      294.03      156.76     58.46 o
   2 -10   5      294.04      292.96     70.03 o
  -2 -10  -5      280.05      348.21     65.53 o
  -2 -10   5      280.05      391.89     73.24 o
   2 -11   5       19.46        3.85     48.18 o
   2 -11  -5       19.46       19.27     41.76 o
  -2 -11  -5       19.45       23.13     40.47 o
  -2 -11   5       19.46       -1.93     42.40 o
   2   0   6     2379.23     2222.87    156.11 o
   2   0   6     2379.23     2165.05    156.11 o
  -2   0   6     2379.23     2171.47    156.76 o
  -2   0   6     2379.23     2393.76    160.61 o
  -2  -1   6      577.37      614.18     56.54 o
  -2  -1  -6      577.37      582.06     48.18 o
   2   1   6      577.37      585.27     53.97 o
  -2  -1   6      577.37      565.35     55.25 o
   2  -1   6      577.37      626.39     55.25 o
   2   1   6      577.37      641.81     52.68 o
   2  -1   6      577.37      574.99     54.61 o
  -2   2   6     2401.84     2532.53    158.04 o
   2  -2   6     2401.84     2295.47    170.89 o
  -2   2  -6     2401.84     2458.65    158.68 o
   2  -2  -6     2401.84     2311.53    163.18 o
  -2   3  -6      442.80      471.56     42.40 o
   2   3  -6      442.80      508.18     39.19 o
   2  -3   6      442.80      473.48     53.32 o
  -2  -3   6      442.80      455.50     51.40 o
  -2  -3  -6      442.79      452.93     48.18 o
   2  -3  -6      442.79      531.95     48.83 o
   2  -4   6      326.57      348.85     47.54 o
  -2   4  -6      326.57      332.15     37.90 o
   2  -4   6      326.57      355.92     28.27 o
   2   4  -6      326.56      346.28     36.62 o
   2  -4  -6      326.57      324.44     44.33 o
   2  -5   6      148.12      176.67     39.19 o
   2  -5   6      148.12      166.39     21.84 o
   2  -5  -6      148.12      191.45     35.98 o
  -2  -5  -6      124.04      190.81     36.62 o
  -2  -5   6      124.04      111.79     34.05 o
   2   5  -6      124.04      127.20     25.06 o
  -2   5  -6      148.12      147.76     27.63 o
  -2  -6   6       59.37      102.79     17.35 o
   2   6  -6       59.37       55.89     23.13 o
  -2  -6   6       59.37       64.89     28.91 o
   2  -6   6       59.37       55.89     31.48 o
  -2   6  -6       59.37       65.53     25.06 o
   2  -6   6       59.37       66.17     17.99 o
  -2  -6  -6       59.37       57.18     28.27 o
   2  -6  -6       59.37       75.17     31.48 o
  -2  -7   6       15.62       36.62     27.63 o
  -2   7  -6       15.62        5.78     23.13 o
   2  -7   6       15.62       19.27     15.42 o
   2  -7  -6       15.62        6.42     29.55 o
  -2  -7   6       15.62       35.98     16.70 o
   2   7  -6       15.62       16.06     23.13 o
   2  -7   6       15.62       -1.28     26.98 o
  -2  -7  -6       15.62       30.20     29.55 o
   2  -8  -6       86.21      111.14     43.04 o
   2  -8   6       86.21      104.08     44.33 o
  -2  -8  -6       86.21       82.88     41.12 o
  -2  -8   6       86.21      111.14     41.76 o
   2  -9  -6        4.54       -3.21     32.12 o
  -2  -9   6       19.72       79.02     39.83 o
  -2  -9  -6       19.72        3.85     34.05 o
   2  -9   6        4.54        9.64     35.33 o
   2 -10   6       83.15       56.54     48.83 o
  -2 -10  -6       81.78      104.08     46.90 o
   2 -10  -6       83.15       31.48     39.83 o
  -2 -10   6       81.78       69.38     47.54 o
  -2 -11   6      106.86       86.09     53.97 o
   2 -11  -6      106.86       89.30     52.04 o
  -2 -11  -6      106.86      161.90     55.89 o
   2 -11   6      106.86       45.61     52.04 o
   2   1   7      159.36      185.03     28.91 o
   2  -1  -7      159.36      197.87     23.13 o
  -2  -1  -7      159.36      172.18     23.77 o
   2   1   7      159.36      143.27     30.84 o
   2  -1   7      159.36      182.46     30.84 o
  -2  -1   7      159.36      238.35     34.69 o
   2  -1   7      159.36      280.11     36.62 o
  -2  -1   7      159.36      209.44     35.33 o
   2  -2   7     2923.73     2804.93    199.16 o
   2  -3   7      401.78      523.60     55.25 o
  -2  -3   7      401.79      356.56     48.18 o
  -2   3  -7      401.78      431.73     38.55 o
   2   3  -7      401.79      391.25     33.41 o
  -2  -3  -7      401.78      375.19     44.33 o
   2   4  -7     4604.85     4369.93    291.67 o
  -2  -4  -7     4604.86     4516.41    302.59 o
   2  -4  -7     4604.85     4385.35    301.31 o
  -2   4  -7     4604.85     4632.05    295.53 o
   2  -4   7     4604.85     4328.81    310.94 o
  -2  -4   7     4604.85     4623.70    312.23 o
   2  -5   7       79.56      125.28     36.62 o
   2  -5  -7       79.56       88.66     29.55 o
  -2  -5   7       60.24       79.66     33.41 o
   2   5  -7       60.24       68.74     20.56 o
  -2  -5  -7       60.24       64.89     28.91 o
  -2   5  -7       79.56       71.95     21.84 o
   2  -6  -7       30.90        8.35     25.70 o
   2  -6   7       30.90       24.41     13.49 o
  -2   6  -7       30.90       39.19     23.13 o
   2  -6   7       30.90       86.73     35.98 o
   2   6  -7       30.90       55.25     23.13 o
  -2  -6  -7       30.90       20.56     26.98 o
  -2  -6   7       30.90       43.69     30.20 o
   2   7  -7       29.22      -10.92     22.49 o
  -2  -7  -7       29.22       23.77     31.48 o
  -2  -7   7       29.22       45.61     37.26 o
   2  -7   7       29.22       50.75     33.41 o
   2  -7   7       29.22       46.26     17.35 o
  -2   7  -7       29.22       27.63     24.41 o
   2  -7  -7       29.22       57.18     34.69 o
   2  -8   7       37.45       66.81     44.33 o
  -2  -8  -7       37.45       -5.78     30.20 o
  -2  -8   7       37.45       71.31     39.83 o
   2  -8  -7       37.45       70.03     39.83 o
  -2  -9   7      342.20      349.49     66.81 o
  -2  -9  -7      342.20      420.80     70.03 o
   2  -9   7      330.89      351.42     70.03 o
   2  -9  -7      330.89      332.79     63.60 o
  -2 -10   7      533.97      407.95     78.38 o
   2 -10  -7      534.03      487.62     80.31 o
   2 -10   7      534.03      492.12     86.09 o
  -2 -10  -7      533.97      528.73     83.52 o
  -2 -11  -7        3.56       32.76     44.97 o
  -2 -11   7        3.56       40.47     46.90 o
   2 -11  -7        3.56      -17.99     43.69 o
   2 -11   7        3.56       36.62     43.69 o
  -2   0   8      326.73      310.30     45.61 o
  -2   0   8      326.73      431.73     49.47 o
   2   0   8      326.73      361.06     44.33 o
   2  -1  -8      890.91      961.10     68.10 o
  -2  -1   8      890.90      889.79     84.16 o
  -2   1   8      890.91      883.37     81.59 o
  -2  -1  -8      890.90      909.06     70.67 o
  -2  -1   8      890.90      880.15     81.59 o
   2  -1   8      890.90     1022.13     84.16 o
   2  -1   8      890.90      948.25     81.59 o
   2   1   8      890.90      986.16     82.23 o
   2  -2   8     2473.92     2498.48    183.10 o
  -2   2  -8     2473.92     2473.42    164.47 o
   2  -2  -8     2473.93     2542.81    170.89 o
   2   3   8     2644.14     2619.90    188.24 o
  -2   3  -8     2644.14     2787.58    177.96 o
   2  -3  -8     2644.15     2686.07    184.38 o
  -2  -3  -8     2644.14     2607.70    185.03 o
  -2  -3   8     2644.14     2649.46    191.45 o
  -2  -3   8     2644.14     2632.75    197.23 o
   2  -3   8     2644.14     2572.36    195.30 o
   2  -4  -8       53.56       47.54     23.13 o
   2  -4   8       53.56       17.99     25.70 o
  -2   4  -8       53.56       80.95     19.92 o
   2   4  -8       53.56       67.46     16.06 o
   2  -5   8      331.84      472.84     61.03 o
   2  -5  -8      331.84      423.37     51.40 o
  -2  -5  -8      245.26      166.39     41.76 o
   2   5  -8      245.26      285.89     37.26 o
  -2  -5   8      245.26      227.43     48.18 o
  -2   5  -8      331.84      380.33     41.76 o
  -2   6  -8       10.79       -5.78     20.56 o
   2  -6  -8       10.79      -19.92     23.13 o
   2  -6   8       10.79       17.35     29.55 o
  -2  -6  -8       10.79        0.00     26.34 o
   2   6  -8       10.79        1.28     17.35 o
  -2  -6   8       10.79       17.99     28.91 o
   2  -7   8     1841.26     1712.12    152.26 o
  -2  -7  -8     1841.26     1645.95    141.34 o
  -2  -7   8     1841.26     1680.00    149.69 o
   2  -7  -8     1841.26     1730.75    143.91 o
  -2  -8   8       75.35       22.49     39.19 o
  -2  -8  -8       75.35       58.46     38.55 o
   2  -8  -8       75.35       41.76     36.62 o
   2  -8   8       75.35       27.63     39.19 o
  -2  -9  -8       91.91      116.28     48.83 o
   2  -9   8       27.02       32.76     38.55 o
   2  -9  -8       27.02        6.42     32.12 o
  -2  -9   8       91.91      116.93     50.11 o
   2 -10  -8       11.53        0.00     39.19 o
  -2 -10   8        0.17        5.78     41.76 o
   2 -10   8       11.53       19.27     40.47 o
  -2 -10  -8        0.17      -22.49     35.33 o
   2  -1  -9      239.95      243.49     27.63 o
   2  -1   9      239.95      246.06     39.19 o
  -2  -1   9      239.95      246.70     44.33 o
  -2  -1  -9      239.95      305.16     32.76 o
  -2   1   9      239.95      232.57     43.04 o
  -2  -1   9      239.95      256.34     42.40 o
   2  -1   9      239.95      228.71     42.40 o
   2   1   9      239.95      217.79     40.47 o
  -2  -2   9     3594.03     4227.31    286.53 o
   2   2   9     3594.03     4205.46    282.68 o
  -2  -2  -9     3594.03     4191.33    276.25 o
  -2  -2   9     3594.03     3973.54    291.03 o
  -2   3  -9      150.08      177.96     23.13 o
  -2  -3   9      150.08      113.07     37.26 o
   2   3   9      150.08      139.41     36.62 o
   2  -3  -9      150.08      226.14     33.41 o
  -2  -3  -9      150.08      150.98     30.20 o
   2  -3   9      150.08      144.55     37.26 o
  -2  -3   9      150.08      108.57     35.98 o
   2  -4   9      328.22      266.62     51.40 o
  -2   4  -9      328.22      307.09     36.62 o
   2  -4  -9      328.22      348.85     44.97 o
   2   4  -9      328.21      314.16     33.41 o
  -2  -5  -9        2.07      -16.06     21.84 o
   2  -5  -9       16.10       34.69     25.06 o
  -2  -5   9        2.07      -14.78     25.06 o
   2  -5   9       16.10       -2.57     27.63 o
   2   5  -9        2.07      -14.13     14.13 o
  -2   5  -9       16.10       30.84     18.63 o
  -2   6  -9      126.64      122.07     29.55 o
  -2  -6  -9      126.64      144.55     43.69 o
   2  -6  -9      126.64      204.94     43.04 o
  -2  -6   9      126.64      138.13     45.61 o
   2   6  -9      126.64      111.14     28.91 o
   2  -6   9      126.64      185.03     49.47 o
  -2  -7   9        0.33       59.75     37.90 o
   2  -7   9        0.33       16.06     30.20 o
   2  -7  -9        0.33       60.39     32.76 o
  -2  -7  -9        0.33       33.41     30.20 o
   2  -8  -9       24.67       53.97     39.19 o
   2  -8   9       24.67       19.92     37.90 o
  -2  -8   9       24.67       44.97     40.47 o
  -2  -8  -9       24.67       -4.50     31.48 o
  -2  -9   9       95.76       70.67     48.83 o
  -2  -9  -9       95.76      179.24     55.25 o
   2  -9  -9       95.70       43.04     42.40 o
   2  -9   9       95.70      139.41     55.25 o
   2 -10   9      250.97      278.18     77.09 o
   2 -10  -9      250.97      275.61     64.89 o
  -2 -10  -9      250.90      140.05     58.46 o
  -2 -10   9      250.90      203.66     66.81 o
  -2   0  10     8131.99     7678.54    510.75 o
   2   0  10     8131.98     7604.66    499.82 o
   2   0  10     8131.98     7507.65    507.53 o
  -2   0  10     8131.99     7594.38    501.11 o
  -2  -1 -10      460.80      405.38     41.12 o
   2  -1  10      460.80      443.29     59.75 o
   2  -1 -10      460.80      377.12     38.55 o
  -2   1  10      460.80      439.43     58.46 o
   2  -1  10      460.80      411.81     54.61 o
  -2  -1  10      460.80      406.03     58.46 o
   2   1  10      460.80      443.29     56.54 o
  -2  -1  10      460.80      498.54     59.75 o
   2  -2  10     1166.10     1132.64    114.36 o
   2  -2 -10     1166.11     1200.74    101.51 o
  -2   2  10     1166.11     1070.32    111.79 o
  -2  -2  10     1551.77     1803.99    126.56 o
   2   2  10     1551.77     1756.45    120.78 o
  -2  -2  10     1551.77     1821.34    126.56 o
  -2  -3  10      282.23      203.66     46.90 o
   2   3  10      282.23      292.96     46.90 o
  -2  -3  10      282.23      311.59     52.04 o
  -2  -3 -10      282.23      249.91     37.90 o
  -2   3 -10      282.24      258.91     29.55 o
   2  -3  10      282.24      289.10     50.75 o
   2  -3 -10      282.24      336.64     40.47 o
   2   4  10      170.20      136.84     39.19 o
   2   4 -10      170.20      109.86     20.56 o
  -2  -4 -10      170.20      165.75     34.05 o
   2  -4  10      170.20      163.18     43.69 o
   2  -4 -10      170.20      185.67     34.69 o
  -2   4 -10      170.20      138.77     26.34 o
  -2  -4  10      170.20      175.39     46.26 o
  -2  -6  10      329.50      281.39     62.96 o
  -2  -6 -10      329.50      290.39     53.32 o
   2  -6 -10      329.50      371.98     55.25 o
   2  -6  10      329.50      286.53     60.39 o
   2  -7  10      433.39      386.75     70.67 o
  -2  -7  10      433.39      407.31     71.95 o
   2  -7 -10      433.38      433.65     64.24 o
  -2  -7 -10      433.38      393.82     62.32 o
  -2  -8  10       84.35       54.61     44.33 o
   2  -8  10       84.35       41.12     42.40 o
  -2  -8 -10       84.35       76.45     40.47 o
   2  -8 -10       84.35       48.83     38.55 o
  -2  -9 -10       41.47       46.26     43.04 o
   2  -9 -10       33.39       54.61     40.47 o
   2  -9  10       33.39       42.40     44.33 o
  -2  -9  10       41.47       -1.93     44.33 o
   2 -10 -10        6.47        0.64     40.47 o
  -2 -10  10        0.77       -3.85     40.47 o
  -2 -10 -10        0.77       -0.64     41.76 o
   2 -10  10        6.47       -3.85     46.90 o
  -2  -1  11       24.04      -20.56     21.84 o
   2  -1  11       24.04       39.19     31.48 o
  -2  -1  11       24.04       12.85     29.55 o
  -2  -1 -11       24.04       16.06     14.78 o
   2  -1 -11       24.04       39.83     14.13 o
   2   1  11       24.04       39.19     28.27 o
  -2   1  11       24.04       10.92     27.63 o
   2  -1  11       24.04       38.55     26.98 o
   2  -2  11       84.40       84.16     35.98 o
   2   2  11      112.32      155.47     41.12 o
  -2  -2  11      112.32      118.85     39.19 o
  -2  -2  11      112.32      121.42     39.83 o
  -2  -2 -11      112.32      145.84     26.34 o
   2  -2 -11       84.40       76.45     23.13 o
  -2   2  11       84.40       39.83     32.76 o
  -2  -3  11        6.38      -18.63     23.13 o
  -2   3 -11        6.38        1.28     12.85 o
   2  -3  11        6.38       17.99     27.63 o
  -2  -3 -11        6.38       -9.64     17.99 o
   2   3  11        6.38        3.21     23.13 o
   2  -3 -11        6.38       22.49     20.56 o
  -2  -3  11        6.38        7.71     26.98 o
   2  -4  11       86.13       75.81     40.47 o
   2   4 -11       86.13       68.74     17.35 o
  -2  -4  11       86.13      120.78     42.40 o
  -2   4 -11       86.13       97.65     22.49 o
   2   4  11       86.13      138.13     39.83 o
  -2  -4 -11       86.13      159.33     33.41 o
   2  -4 -11       86.13       85.45     28.91 o
   2  -5  11      226.79      194.66     51.40 o
  -2  -5 -11      192.33      186.31     43.69 o
   2   5 -11      192.33      204.94     30.20 o
   2   5  11      192.33      116.28     40.47 o
   2  -5 -11      226.79      269.83     44.97 o
  -2   5 -11      226.79      213.94     32.76 o
  -2  -5  11      192.33      223.57     56.54 o
   2  -6 -11      500.59      528.09     68.74 o
  -2  -6 -11      500.59      521.03     70.03 o
  -2  -6  11      500.59      515.24     80.95 o
   2  -6  11      500.59      513.32     79.66 o
  -2  -7  11       82.28      184.38     58.46 o
   2  -7  11       82.27      101.51     51.40 o
   2  -7 -11       82.28      122.07     44.33 o
  -2  -7 -11       82.27       77.09     37.26 o
  -2  -8  11        1.10      -22.49     36.62 o
   2  -8  11        1.10      -21.84     33.41 o
   2  -8 -11        1.10      -28.27     33.41 o
  -2  -8 -11        1.10       19.27     33.41 o
  -2  -9 -11       66.64       85.45     49.47 o
   2  -9  11       36.76       -4.50     44.33 o
   2  -9 -11       36.76       74.52     46.26 o
  -2  -9  11       66.64      106.00     51.40 o
  -2   0  12     3354.79     3203.25    240.28 o
   2   0  12     3354.80     3271.34    240.92 o
   2   0  12     3354.80     3325.31    240.92 o
   2  -1  12     1151.64     1111.43    106.00 o
   2   1  12     1151.63     1111.43    106.65 o
   2  -1 -12     1151.63     1115.29     82.23 o
  -2  -1  12     1151.64     1040.77    105.36 o
   2  -1  12     1151.64     1146.13    107.29 o
  -2  -1 -12     1151.63     1092.80     86.09 o
  -2  -1  12     1151.64     1096.02    106.65 o
  -2   1  12     1151.63     1128.14    106.00 o
   2  -2  12       19.94       11.56     28.91 o
   2  -2 -12       19.94       52.68     19.92 o
   2   2  12       26.53        2.57     32.76 o
  -2  -2 -12       26.53       22.49     20.56 o
  -2  -2  12       26.53      -12.85     31.48 o
  -2  -2  12       26.53       20.56     32.76 o
  -2   2  12       19.94       -4.50     27.63 o
  -2  -3  12      112.62      120.78     44.33 o
   2   3  12      112.62      149.05     43.04 o
  -2  -3 -12      112.62      125.92     30.84 o
  -2  -3  12      112.62      131.70     43.04 o
  -2  -4 -12      321.08      364.27     49.47 o
   2  -4  12      321.08      362.98     64.24 o
   2   4  12      321.08      266.62     54.61 o
   2  -4 -12      321.08      351.42     48.83 o
  -2  -4  12      321.08      305.81     62.32 o
  -2   4 -12      321.08      310.30     38.55 o
   2  -5  12      118.47      124.63     45.61 o
  -2  -5 -12       57.89       32.76     32.12 o
   2   5  12       57.89       21.20     33.41 o
   2  -5 -12      118.47      199.16     40.47 o
  -2  -5  12       57.89      110.50     46.26 o
   2  -6 -12        1.21       32.76     30.84 o
  -2  -6  12        1.21      -14.78     35.33 o
  -2  -6 -12        1.21      -14.78     28.27 o
   2  -6  12        1.21      -17.35     36.62 o
   2   6  12        1.21       50.75     35.33 o
  -2  -7  12      260.17      253.77     71.31 o
  -2  -7 -12      260.17      265.97     55.25 o
   2  -7  12      260.17      233.21     67.46 o
   2  -7 -12      260.17      192.09     51.40 o
  -2  -8 -12      562.20      548.01     84.16 o
   2  -8 -12      562.20      649.51     88.66 o
   2  -8  12      562.20      666.22    102.15 o
  -2  -8  12      562.20      659.79     99.58 o
  -2  -9 -12       19.94       83.52     48.18 o
  -2  -9  12       19.94      -17.35     46.90 o
   2  -9 -12        1.73        7.71     39.83 o
   2  -9  12        1.73      -28.91     46.26 o
   2   1  13       95.32       86.09     39.83 o
  -2  -1  13       95.32      113.71     43.04 o
  -2  -1  13       95.32      127.85     44.33 o
   2  -1  13       95.32       82.88     39.83 o
  -2  -1 -13       95.32      106.65     25.06 o
   2  -1  13       95.32       87.37     41.76 o
  -2   1  13       95.32       94.44     44.33 o
   2  -1 -13       95.32       66.81     20.56 o
   2  -2  13     1291.76     1232.86    131.70 o
  -2   2  13     1291.75     1209.09    129.13 o
  -2  -2  13     1718.98     1875.31    147.76 o
   2  -2 -13     1291.75     1295.82    113.07 o
  -2  -2  13     1718.98     2033.35    150.33 o
   2   2  13     1718.98     1782.15    141.98 o
  -2  -2 -13     1718.98     1672.93    117.57 o
  -2  -3  13       17.80       -3.21     34.69 o
  -2  -3 -13       17.80        6.42     21.84 o
  -2   3 -13       17.80       33.41     16.70 o
   2  -3 -13       17.80       63.60     26.98 o
   2   3  13       17.80       10.28     30.84 o
  -2   3  13       17.80      163.82     46.90 o
  -2  -3  13       17.80       46.90     38.55 o
   2  -4  13      101.61       95.08     44.33 o
  -2  -4  13      101.61       53.97     44.97 o
  -2   4  13      101.61      102.15     43.69 o
  -2  -4 -13      101.61       77.74     32.76 o
   2   4  13      101.61       90.59     39.19 o
   2  -4 -13      101.61      102.15     32.12 o
   2   5  13      145.81      140.70     48.83 o
  -2  -5 -13      145.81      115.64     40.47 o
   2  -5 -13      148.81      120.78     36.62 o
  -2  -5  13      145.80       70.67     43.69 o
   2  -5  13      148.81       95.08     46.90 o
  -2  -6  13        7.05      -34.69     37.90 o
   2   6  13        7.05       15.42     32.76 o
  -2  -6 -13        7.05        3.85     31.48 o
   2  -6  13        7.05      -18.63     35.33 o
   2  -6 -13        7.05       31.48     32.12 o
  -2  -7  13       84.93       93.15     54.61 o
   2  -7  13       84.93       99.58     55.89 o
  -2  -7 -13       84.93      116.28     44.33 o
   2  -7 -13       84.93       69.38     40.47 o
   2   7  13       84.93       83.52     41.76 o
   2  -8  13        0.71       23.13     49.47 o
  -2  -8  13        0.71       24.41     49.47 o
   2  -8 -13        0.71      -36.62     36.62 o
  -2  -8 -13        0.71       -5.78     39.19 o
  -2   0 -14       60.37       71.31     23.13 o
   2   0  14       60.37       58.46     42.40 o
  -2   0  14       60.37       46.26     39.83 o
   2   0  14       60.37       40.47     37.26 o
  -2  -1  14     1141.00      869.87    109.22 o
   2  -1  14     1140.99     1098.59    107.29 o
  -2  -1 -14     1141.00     1028.56     84.80 o
   2  -1  14     1140.99     1200.74    113.71 o
   2  -1 -14     1141.00     1035.63     80.31 o
  -2  -1  14     1141.00     1121.07    113.07 o
   2   1  14     1141.00     1024.70    109.86 o
  -2   1  14     1141.00     1065.82    113.07 o
   2  -2 -14       19.71       41.76     23.13 o
  -2  -2  14       26.23       15.42     37.90 o
  -2  -2  14       26.23       17.99     37.26 o
   2   2  14       26.23       39.19     37.90 o
  -2   2  14       19.71        8.99     37.90 o
   2  -2  14       19.71       24.41     37.26 o
  -2  -2 -14       26.23       25.06     24.41 o
   2  -3 -14      132.79      184.38     35.98 o
  -2  -3  14      132.79      134.27     48.83 o
  -2   3  14      132.79      215.86     55.89 o
   2   3  14      132.79      124.63     47.54 o
   2  -3  14      132.79      129.13     46.90 o
  -2  -3 -14      132.79      131.70     34.69 o
   2  -4 -14      420.09      445.22     59.11 o
  -2   4  14      420.09      406.67     73.88 o
  -2  -4  14      420.09      419.52     77.09 o
   2  -4  14      420.09      533.87     80.31 o
   2   4  14      420.09      524.88     75.17 o
  -2  -4 -14      420.09      501.11     62.96 o
   2  -5  14       53.26       71.95     43.69 o
   2   5  14        9.28      -22.49     33.41 o
   2  -5 -14       53.26       97.01     35.33 o
  -2   5  14       53.26        7.07     36.62 o
  -2  -5  14        9.28        6.42     41.12 o
  -2  -5 -14        9.28       -9.64     30.20 o
   2  -6 -14       27.54       12.21     31.48 o
   2  -6  14       27.54      -21.20     41.76 o
   2   6  14       27.54       24.41     35.98 o
  -2  -6 -14       27.54        7.07     30.84 o
  -2  -6  14       27.54       82.23     54.61 o
   2  -7  14        0.10       21.20     48.18 o
  -2  -7 -14        0.10      -19.27     30.84 o
   2  -7 -14        0.10       23.13     35.33 o
  -2  -7  14        0.10       -4.50     41.76 o
   2   7  14        0.10       28.27     41.76 o
   2  -1 -15       29.38       15.42     18.63 o
  -2  -1  15       29.38       95.72     44.33 o
  -2  -1  15       29.38       46.90     41.76 o
  -2  -1 -15       29.38       75.17     25.06 o
  -2   1  15       29.38       32.76     40.47 o
   2  -1  15       29.38       57.18     36.62 o
   2   1  15       29.38      -19.92     34.69 o
   2  -1  15       29.38       31.48     41.76 o
   2  -2  15       13.13       90.59     45.61 o
   2   2  15       17.47        3.85     39.83 o
  -2  -2  15       17.47       28.27     41.76 o
  -2   2  15       13.13        8.99     36.62 o
   2  -2 -15       13.13        1.28     21.20 o
  -2  -2  15       17.47      -28.91     35.33 o
  -2  -2 -15       17.47      -11.56     22.49 o
   2   3  15       25.65       11.56     35.98 o
  -2  -3 -15       25.65       41.12     28.27 o
   2  -3 -15       25.65       72.60     28.27 o
  -2  -3  15       25.65       39.19     47.54 o
   2   4  15      160.49      104.08     47.54 o
  -2   4  15      160.49      134.91     52.04 o
   2  -4  15      160.49      152.26     57.18 o
  -2  -4  15      160.49      151.62     60.39 o
   2  -4 -15      160.49      130.42     36.62 o
  -2  -4 -15      160.49      203.66     43.69 o
  -2  -5  15       21.68       55.25     46.90 o
  -2  -5 -15       21.68      -11.56     28.91 o
  -2   5  15       24.69        2.57     40.47 o
   2  -5  15       24.69      -12.85     39.83 o
   2   5  15       21.68       26.98     39.19 o
   2  -5 -15       24.69       30.84     30.20 o
  -2  -6 -15      167.97      185.03     50.75 o
   2  -6 -15      167.97      179.89     48.18 o
   2  -6  15      167.97      203.01     67.46 o
  -2  -6  15      167.97      136.20     68.74 o
   2   6  15      167.97      197.87     58.46 o
  -2   6  15      167.97      167.68     57.18 o
   2   0 -16        0.13        7.07     14.13 o
  -2   0  16        0.13       21.20     44.33 o
  -2   0 -16        0.13       -7.07     19.92 o
   2   0  16        0.13      -30.84     30.84 o
  -2  -1 -16      119.43      132.34     30.20 o
   2  -1  16      119.43      104.08     51.40 o
   2   1  16      119.43      100.22     48.83 o
   2  -1 -16      119.43      120.14     26.98 o
  -2  -1  16      119.43      154.19     59.11 o
  -2   1  16      119.43      189.52     60.39 o
  -2  -2  16        7.77      -37.90     37.90 o
  -2  -2  16        7.77       -4.50     37.90 o
  -2   2  16        5.84       13.49     40.47 o
  -2  -2 -16        7.77      -13.49     21.84 o
   2   2  16        7.77       51.40     44.33 o
   2  -2  16        5.84      -16.06     36.62 o
   2  -2 -16        5.84       10.92     21.20 o
   2  -3  16      210.13      272.40     70.67 o
  -2  -3  16      210.13      215.86     66.17 o
  -2   3  16      210.13      199.80     61.68 o
   2  -3 -16      210.13      192.73     37.26 o
  -2  -3 -16      210.13      215.22     41.76 o
   2   3  16      210.13      111.79     51.40 o
   2   4  16        1.27        8.99     43.04 o
   2  -4  16        1.27       15.42     43.04 o
   2  -4 -16        1.27       -8.99     26.34 o
  -2   4  16        1.27      -35.98     37.90 o
  -2  -4  16        1.27        8.35     43.69 o
  -2  -4 -16        1.27       18.63     30.84 o
  -2  -5 -16        8.91      -11.56     28.91 o
   2   5  16        8.91       36.62     44.33 o
   2  -5  16       49.06       83.52     53.32 o
  -2  -5  16        8.91      -26.98     43.69 o
  -2   5  16       49.06       80.31     46.90 o
   2  -5 -16       49.06       93.15     34.69 o
   2  -1  17        2.93      -19.92     36.62 o
  -2   1  17        2.93       44.97     47.54 o
  -2  -1 -17        2.93      -17.35     17.35 o
  -2   1 -17        2.93       -6.42     18.63 o
   2  -1 -17        2.93       17.99     19.92 o
   2   1  17        2.93      -28.27     38.55 o
  -2  -1  17        2.93      -39.19     39.19 o
   2  -2 -17        8.78      -12.85     20.56 o
  -2  -2  17       11.69       -5.14     41.76 o
  -2  -2  17       11.69       -1.28     41.76 o
  -2   2  17        8.78      -32.76     37.90 o
   2  -2  17        8.78       -0.64     39.83 o
  -2  -2 -17       11.69      -14.13     22.49 o
   2   2  17       11.69       40.47     46.26 o
  -2  -3  17        0.66       40.47     46.90 o
  -2  -3 -17        0.66      -22.49     23.13 o
   2   3  17        0.66        1.28     42.40 o
  -2   3  17        0.66        7.71     43.04 o
   2  -3 -17        0.66       35.98     26.98 o
   2  -3  17        0.66       12.21     46.90 o
   2  -4  17       17.21      -13.49     39.83 o
   2   4  17       17.21       68.74     49.47 o
  -2   4  17       17.21       51.40     46.26 o
   2  -4 -17       17.21       -0.64     26.34 o
  -2  -4 -17       17.21       16.06     30.20 o
  -2  -4  17       17.21       40.47     52.04 o
  -2   0 -18      633.59      654.01     65.53 o
   2   0 -18      633.60      635.38     58.46 o
   2   0  18      633.59      689.35    104.72 o
  -2   0  18      633.60      687.42    108.57 o
   2   1  18       17.48       -1.28     49.47 o
  -2   1  18       17.48        7.71     45.61 o
  -2   1 -18       17.48       28.27     21.20 o
  -2  -1 -18       17.48        2.57     24.41 o
  -2  -1  18       17.48       43.69     53.97 o
   2  -1 -18       17.48       -7.07     21.20 o
   3  -1   0    29110.21    27268.06   1632.46 o
  -3  -1   0    29110.22    26182.96   1648.52 o
  -3  -1   0    29110.22    25234.71   1631.18 o
   3   1   0    29110.22    24819.05   1630.53 o
   3   1   0    29110.22    25203.23   1645.31 o
  -3   1   0    29110.21    26149.56   1631.18 o
  -3  -3   0     3070.66     3406.90    222.29 o
   3   3   0     3070.66     3342.66    223.57 o
  -3  -3   0     3070.66     3340.73    223.57 o
  -3  -5   0        4.71       48.83     19.27 o
   3  -5   0        4.71        3.85     17.35 o
   3   5   0        4.71       15.42     15.42 o
  -3  -7   0       35.61       21.20     22.49 o
   3  -7   0       35.61       18.63     23.77 o
  -3  -7   0       35.61       26.34     23.77 o
  -3  -9   0        0.04       34.05     34.05 o
  -3  -9   0        0.04       -5.78     25.06 o
   3  -9   0      123.06       69.38     34.05 o
  -3 -11   0       72.62       78.38     49.47 o
   3 -11   0       76.63       69.38     41.12 o
  -3 -11   0       72.62       78.38     42.40 o
  -3  -1  -1      332.41      311.59     28.27 o
  -3  -1   1      332.41      289.10     25.70 o
   3  -1  -1      332.41      290.39     27.63 o
  -3   1   1      332.41      303.24     27.63 o
  -3  -1   1      332.41      344.35     25.70 o
   3   1  -1      332.41      292.96     25.70 o
  -3  -1   1      332.41      302.59     25.70 o
   3   1  -1      332.41      316.08     26.34 o
   3  -1   1      332.41      301.95     26.98 o
  -3   1  -1      332.41      293.60     26.98 o
   3   1   1      332.41      323.79     28.27 o
  -3  -1  -1      332.41      292.31     21.84 o
  -3  -2   1     8634.50     8322.91    536.44 o
   3   2  -1     8634.50     8224.62    535.80 o
   3   2  -1     8634.50     7805.74    532.59 o
   3  -2   1     8634.51     8811.17    535.16 o
  -3  -2  -1     8634.50     8075.57    534.52 o
   3  -2  -1     8634.51     8928.74    536.44 o
   3   2   1     8634.50     7844.93    533.87 o
   3   2  -1     8634.50     8190.57    520.38 o
  -3   2   1     8634.51     9162.59    535.80 o
  -3   2  -1     8634.51     8584.39    534.52 o
  -3  -2   1     8634.50     7911.75    532.59 o
  -3  -3  -1       10.35        7.71     12.85 o
  -3  -3   1       10.35        5.78      9.64 o
   3  -3   1        7.78       -0.64     11.56 o
   3   3   1       10.35        9.64     12.85 o
  -3  -3   1       10.35       14.13     12.21 o
  -3   3   1        7.78       -7.71     11.56 o
   3  -3  -1        7.78        2.57     14.13 o
   3   3  -1       10.35        5.14     10.92 o
  -3   3  -1        7.78        5.14     12.21 o
  -3  -5   1      272.39      303.88     39.19 o
  -3  -5  -1      272.39      327.01     42.40 o
   3  -5   1      272.39      344.99     44.33 o
  -3   5  -1      272.39      283.32     39.83 o
  -3  -5   1      272.39      368.12     42.40 o
   3   5  -1      272.39      357.84     45.61 o
   3  -5  -1      272.39      361.06     44.33 o
  -3  -6  -1     2652.36     2553.73    191.45 o
   3  -6  -1     2652.36     3129.36    197.87 o
  -3  -6   1     2652.36     2367.42    188.88 o
   3  -6   1     2652.36     3201.32    197.23 o
  -3  -6   1     2652.36     2326.95    187.59 o
   3  -7   1       64.45      111.14     32.12 o
  -3  -7   1       64.45       83.52     30.20 o
  -3  -7   1       64.45       55.89     26.34 o
   3  -7  -1       64.45       61.68     30.20 o
  -3  -7  -1       64.45       73.88     30.84 o
   3  -8  -1        0.24        3.21     26.34 o
  -3  -8   1        0.24       19.92     27.63 o
  -3  -8  -1        0.24      -23.13     23.13 o
  -3  -8   1        0.24       -6.42     21.84 o
   3  -8   1        0.24       -5.14     22.49 o
  -3  -9   1        7.11      -26.98     26.98 o
  -3  -9  -1        7.11       46.26     33.41 o
  -3  -9   1        7.11       22.49     26.98 o
  -3  -9  -1        7.11      -23.13     25.06 o
   3  -9  -1      133.83       97.65     37.90 o
   3  -9   1      133.83       91.87     34.05 o
  -3 -10   1      113.63      217.15     56.54 o
  -3 -10  -1      113.63      115.64     44.97 o
  -3 -10  -1      113.63      179.89     47.54 o
  -3 -10   1      113.63      186.31     45.61 o
   3 -10  -1       50.80       51.40     36.62 o
   3 -10   1       50.80       39.83     37.26 o
  -3 -11  -1        8.55      -19.27     31.48 o
  -3 -11   1        8.55        0.64     37.90 o
  -3 -11  -1        8.55      -13.49     35.98 o
   3 -11  -1        9.91       -5.14     30.20 o
   3 -11   1        9.91      -34.05     40.47 o
  -3 -12   1        2.28       -5.78     47.54 o
  -3 -12  -1        2.28        1.28     48.83 o
   3 -12   1        2.28      -46.90     46.90 o
   3   0  -2     1346.73     1011.21     80.95 o
   3   0  -2     1346.73     1173.11     79.02 o
  -3   0   2     1346.73     1227.72     79.02 o
   3   0   2     1346.73     1196.24     79.02 o
   3  -1  -2     3965.24     3962.62    247.98 o
  -3  -1   2     3965.24     3918.93    244.77 o
   3   1   2     3965.23     3866.89    248.63 o
   3   1  -2     3965.24     3911.87    246.06 o
   3  -1   2     3965.24     3918.29    247.34 o
  -3   1  -2     3965.24     3774.38    247.34 o
  -3  -1  -2     3965.23     3881.03    248.63 o
  -3   1   2     3965.24     4032.65    247.34 o
  -3  -1  -2     3965.23     3733.91    240.92 o
   3   1  -2     3965.24     3859.83    250.55 o
  -3  -1  -2     3965.23     3223.16    246.06 o
  -3  -1   2     3965.24     3891.95    243.49 o
   3   1   2     3965.23     3700.50    240.92 o
  -3  -1   2     3965.24     3816.14    250.55 o
  -3  -2  -2      757.75      704.12     57.82 o
  -3   2  -2      757.75      758.73     57.18 o
   3  -2   2      757.75      765.16     56.54 o
   3  -2  -2      757.75      825.55     59.75 o
   3   2  -2      757.75      765.16     53.32 o
  -3   2   2      757.75      772.86     58.46 o
   3   2   2      757.75      702.20     57.18 o
   3   2  -2      757.75      693.20     54.61 o
  -3  -2   2      757.75      716.33     53.97 o
  -3  -2   2      757.75      702.84     57.18 o
  -3  -3  -2     5444.00     5751.84    379.69 o
   3   3   2     5444.00     5737.06    379.69 o
  -3  -3   2     5444.00     5810.30    381.61 o
  -3  -3   2     5444.00     5828.93    376.47 o
   3   3  -2     5444.00     6157.86    378.40 o
   3   3  -2     5444.00     5704.94    368.12 o
   3   4   2     5855.10     5786.53    393.18 o
   3   4  -2     5855.10     6152.72    391.89 o
   3  -4   2     5895.47     6337.75    393.18 o
  -3  -4  -2     5855.10     5759.55    393.18 o
  -3   4  -2     5895.47     6189.99    393.18 o
  -3  -4   2     5855.10     5812.23    394.46 o
   3  -4  -2     5895.47     6067.28    395.11 o
  -3  -4   2     5855.10     5805.80    389.32 o
  -3  -5  -2      508.59      771.58     63.60 o
  -3   5  -2      508.59      510.10     57.82 o
   3  -5  -2      508.59      479.91     60.39 o
  -3  -5   2      508.59      748.45     61.68 o
  -3  -5   2      508.59      651.44     57.18 o
   3  -5   2      508.59      587.84     59.11 o
   3   5  -2      508.59      729.18     62.96 o
  -3  -6   2     2302.21     2112.37    168.32 o
   3  -6   2     2302.21     2330.80    169.61 o
   3  -6  -2     2302.20     2619.26    176.03 o
  -3  -6  -2     2302.21     2233.15    170.25 o
   3   6  -2     2302.21     2445.16    171.53 o
  -3  -6   2     2302.21     2255.63    165.75 o
   3  -7   2       23.70       44.33     25.06 o
  -3  -7  -2       23.70       19.92     25.70 o
  -3  -7   2       23.70       26.98     23.77 o
   3  -7  -2       23.70        7.07     26.98 o
  -3  -7   2       23.70       32.76     21.20 o
   3  -8  -2        2.57      -10.28     27.63 o
   3  -8   2        2.57      -21.84     21.84 o
  -3  -8   2        2.57       27.63     23.77 o
  -3  -8  -2        2.57      -24.41     24.41 o
  -3  -8   2        2.57        7.71     26.98 o
  -3  -9   2      127.31       88.02     39.19 o
   3  -9   2      160.37      109.22     37.26 o
   3  -9  -2      160.37       89.30     41.76 o
  -3  -9   2      127.31      155.47     39.19 o
  -3  -9  -2      127.31       61.68     37.90 o
  -3 -10   2       47.57       23.77     30.20 o
   3 -10  -2       46.36        2.57     34.05 o
   3 -10   2       46.36       37.90     38.55 o
  -3 -10  -2       47.57       -9.64     34.05 o
   3 -10   2       46.36       50.75     34.05 o
  -3 -10   2       47.57       35.98     39.83 o
   3 -11  -2        5.78       57.18     37.90 o
   3 -11   2        5.78       33.41     41.12 o
  -3 -11  -2        2.53      -11.56     40.47 o
  -3 -11   2        2.53      -35.33     39.83 o
  -3 -11  -2        2.53       -7.71     33.41 o
  -3 -12  -2       95.29      178.60     64.89 o
   3 -12   2       95.29      136.84     61.68 o
  -3 -12   2       95.29        6.42     52.68 o
   3  -1   3    13231.01    12053.61    797.28 o
  -3   1  -3    13231.01    12076.74    796.64 o
  -3   1  -3    13231.01    12408.24    789.57 o
   3   1  -3    13231.01    12568.21    790.21 o
  -3  -1   3    13231.01    12485.98    778.65 o
   3  -1  -3    13231.02    12426.23    790.21 o
  -3  -1  -3    13230.99    12579.13    792.14 o
  -3   1   3    13231.02    12435.22    788.93 o
  -3  -1   3    13231.01    12595.19    799.21 o
  -3  -1  -3    13230.99    12552.15    775.43 o
  -3  -1  -3    13230.99    12662.65    794.07 o
  -3  -2   3     6134.52     5795.52    380.97 o
  -3  -2   3     6134.52     5968.98    392.54 o
  -3   2   3     6134.51     6140.52    386.75 o
  -3   2  -3     6134.51     6301.77    387.40 o
  -3  -2  -3     6134.50     6133.45    388.68 o
   3   2  -3     6134.52     6079.48    384.83 o
   3  -2   3     6134.51     5581.59    384.83 o
  -3  -2   3     6134.52     5997.25    382.90 o
   3  -2   3     6134.51     5765.97    392.54 o
  -3  -2   3     6134.52     6206.05    382.26 o
   3   2   3     6134.50     5914.38    388.04 o
   3  -2  -3     6134.51     6098.12    388.04 o
  -3   3  -3     1035.29     1011.86     77.74 o
   3  -3  -3     1035.29     1034.98     79.66 o
   3  -3   3     1035.29     1060.68     82.88 o
  -3   3   3     1035.29      993.22     79.02 o
   3  -3   3     1035.29     1035.63     75.81 o
   3  -4  -3      119.45      171.53     28.91 o
  -3   4  -3      119.45      120.78     23.13 o
   3  -4   3      119.45      178.60     25.70 o
   3   4  -3       41.77       77.74     21.20 o
  -3  -4   3       41.77       39.19     16.06 o
   3  -4   3      119.45      257.62     37.26 o
  -3  -4  -3       41.77       64.89     23.13 o
  -3  -4   3       41.77       89.30     23.13 o
   3  -5   3       25.28       13.49     16.06 o
  -3  -5   3       25.28       30.20     15.42 o
  -3  -5  -3       25.28       72.60     24.41 o
   3   5  -3       25.28       26.98     19.27 o
   3  -5  -3       25.28       26.34     21.20 o
  -3  -5   3       25.28       68.10     22.49 o
  -3   5  -3       25.28       28.91     17.99 o
  -3  -6  -3        3.91       -7.71     21.84 o
   3  -6  -3        3.91       16.70     23.77 o
  -3  -6   3        3.91       37.90     24.41 o
  -3  -6   3        3.91       11.56     17.99 o
   3  -6   3        3.91      -16.70     16.70 o
   3   6  -3        3.91       19.27     23.77 o
  -3   6  -3        3.91       14.78     17.99 o
   3  -7   3       17.77        1.93     21.20 o
   3  -7  -3       17.77       16.06     26.34 o
  -3  -7   3       17.77       43.69     23.13 o
   3  -7   3       17.77        5.14     26.34 o
  -3  -7  -3       17.77       32.12     25.70 o
  -3  -7   3       17.77       33.41     23.77 o
  -3  -8   3      661.77      591.69     73.88 o
   3  -8   3      661.76      637.95     69.38 o
  -3  -8   3      661.77      612.90     66.81 o
  -3  -8  -3      661.76      655.30     77.09 o
   3  -8  -3      661.77      628.31     77.74 o
   3  -8   3      661.76      644.38     79.66 o
   3  -9  -3      161.11      121.42     44.97 o
   3  -9   3      161.11       97.65     36.62 o
  -3  -9  -3      157.92      134.27     46.26 o
  -3  -9   3      157.92      111.14     35.33 o
  -3  -9   3      157.92       41.76     37.90 o
   3  -9   3      161.11      201.73     52.04 o
   3 -10  -3      356.31      287.82     63.60 o
  -3 -10   3      376.15      432.37     71.95 o
   3 -10   3      356.31      325.72     70.03 o
  -3 -10  -3      376.15      353.99     64.24 o
   3 -11  -3       43.92      165.75     50.11 o
   3 -11   3       43.92      120.78     55.89 o
  -3 -11  -3        2.06        3.85     35.98 o
  -3 -11   3        2.06      -18.63     38.55 o
   3   0  -4     1242.08     1090.23     72.60 o
  -3   0  -4     1242.09     1126.21     77.74 o
   3   0   4     1242.09     1054.26     77.74 o
   3   1   4     2960.96     2930.21    189.52 o
  -3  -1   4     2960.96     2914.14    195.95 o
   3  -1  -4     2960.96     2790.15    187.59 o
  -3  -1   4     2960.96     2897.44    190.81 o
  -3   1  -4     2960.96     2856.97    186.95 o
   3   1   4     2960.96     2878.17    188.24 o
   3  -1   4     2960.96     2875.60    193.38 o
  -3   1   4     2960.96     2787.58    185.03 o
  -3  -1  -4     2960.96     2979.67    189.52 o
  -3  -1  -4     2960.96     2803.64    190.16 o
   3   2   4     4785.73     4651.32    298.74 o
  -3  -2   4     4785.74     4567.16    301.31 o
  -3  -2  -4     4785.73     4623.70    305.16 o
  -3  -2   4     4785.74     4631.41    310.94 o
   3   2  -4     4785.74     4538.25    299.38 o
  -3   2  -4     4785.74     4795.87    302.59 o
   3   2   4     4785.73     4861.40    305.16 o
  -3  -3   4        1.62        0.64      5.78 o
   3   3  -4        1.62       -8.35      8.35 o
  -3   3  -4        1.21        0.00     12.21 o
  -3  -3   4        1.62        0.00      7.07 o
   3  -3  -4        1.21       -9.64     12.85 o
  -3  -3  -4        1.62       -1.28     12.21 o
   3  -3   4        1.21        3.85     16.70 o
  -3  -3   4        1.62       -3.85     14.13 o
   3  -3   4        1.21       -1.28      5.78 o
   3  -4   4     5257.26     5362.51    350.78 o
  -3   4  -4     5257.26     5576.45    341.78 o
   3   4  -4     4985.09     4811.29    336.64 o
  -3  -4   4     4985.09     5065.06    333.43 o
   3  -4  -4     5257.27     5363.80    344.35 o
   3  -4   4     5257.26     5640.69    337.93 o
  -3  -4  -4     4985.08     4779.17    342.42 o
  -3  -4   4     4985.09     4711.71    345.64 o
  -3  -5   4        8.66        1.93      7.07 o
   3  -5  -4        8.66       -0.64     16.70 o
   3  -5   4        8.66      -10.28     19.27 o
   3   5  -4        8.66       16.06     17.35 o
  -3   5  -4        8.66        3.21     15.42 o
   3  -5   4        8.66        1.28     14.13 o
   3   6  -4       45.80       63.60     25.70 o
  -3  -6  -4       45.80       78.38     30.84 o
   3  -6   4       45.80       53.97     21.84 o
  -3  -6   4       45.80       30.20     25.06 o
   3  -6   4       45.80       67.46     28.91 o
   3  -6  -4       45.80       25.70     26.98 o
  -3  -6   4       45.80       55.25     19.27 o
  -3   6  -4       45.80       50.75     22.49 o
  -3  -7  -4      382.05      332.79     53.97 o
  -3  -7   4      382.05      350.78     53.97 o
   3  -7  -4      382.04      449.71     61.03 o
  -3  -7   4      382.05      413.09     46.26 o
   3  -7   4      382.04      386.75     47.54 o
   3   7  -4      382.05      351.42     50.75 o
   3  -7   4      382.04      372.62     57.82 o
  -3  -8   4      126.39       99.58     30.20 o
  -3  -8  -4      126.39      122.71     43.69 o
  -3  -8   4      126.39      162.54     44.97 o
   3  -8   4      126.39      210.08     50.75 o
   3  -8  -4      126.39      118.85     44.33 o
   3  -8   4      126.39      140.70     35.33 o
   3  -9  -4       52.75       40.47     40.47 o
   3  -9   4       52.75       79.66     32.76 o
  -3  -9  -4       52.25       42.40     37.26 o
  -3  -9   4       52.25       32.76     37.90 o
   3  -9   4       52.75       17.99     40.47 o
   3 -10   4      147.99      105.36     50.11 o
  -3 -10   4      264.78      326.36     64.89 o
  -3 -10  -4      264.78      370.05     62.96 o
   3 -10  -4      147.99       83.52     49.47 o
  -3 -11   4       21.35       43.69     46.26 o
   3 -11  -4       84.40       47.54     41.12 o
   3 -11   4       84.40      114.36     61.03 o
  -3 -11  -4       21.35       16.70     37.26 o
  -3  -1  -5      830.33      831.33     61.03 o
   3   1   5      830.33      766.44     60.39 o
  -3  -1   5      830.34      783.79     66.81 o
   3  -1   5      830.33      783.14     64.24 o
   3  -1  -5      830.33      798.56     57.82 o
   3   1   5      830.33      876.30     64.24 o
  -3  -1   5      830.34      712.47     64.24 o
   3  -2  -5     1498.49     1556.01    107.93 o
  -3  -2   5     1498.49     1547.66    115.00 o
  -3  -2   5     1498.49     1483.41    111.14 o
  -3   2  -5     1498.48     1511.04    104.72 o
   3  -2   5     1498.48     1519.39    113.07 o
   3   2   5     1498.48     1550.23    108.57 o
   3   2  -5     1498.49     1485.34    100.86 o
  -3  -2  -5     1498.48     1488.55    109.22 o
   3   2   5     1498.48     1604.83    107.93 o
  -3   2   5     1498.49     1523.89    104.08 o
   3  -3   5      361.61      258.26     28.91 o
  -3  -3   5      481.20      477.34     45.61 o
   3  -3   5      361.61      307.73     41.12 o
   3  -3  -5      361.61      346.92     39.83 o
  -3  -3  -5      481.20      433.65     43.04 o
  -3   3  -5      361.61      296.17     34.05 o
   3  -4   5      277.18      388.68     48.18 o
   3  -4  -5      277.18      343.71     41.76 o
  -3  -4   5      204.77      234.49     37.90 o
  -3   4  -5      277.18      376.47     37.26 o
   3  -4   5      277.18      236.42     26.98 o
  -3  -4  -5      204.77      246.70     36.62 o
   3   4  -5      204.77      209.44     30.20 o
   3  -5  -5     1177.71     1176.32     95.72 o
  -3   5  -5     1177.71     1160.90     90.59 o
   3  -5   5     1177.71     1015.07     96.37 o
   3   5  -5     1177.71     1060.04     86.73 o
  -3   6  -5        0.23       27.63     20.56 o
   3  -6  -5        0.23       14.13     22.49 o
  -3  -6   5        0.23        5.78     15.42 o
  -3  -6  -5        0.23      -21.84     21.84 o
  -3  -6   5        0.23       28.91     21.84 o
   3  -6   5        0.23       -1.93     24.41 o
   3   6  -5        0.23        2.57     19.27 o
   3  -6   5        0.23       17.35     15.42 o
  -3  -7   5      265.13      269.19     48.83 o
   3  -7   5      265.13      298.10     55.89 o
   3   7  -5      265.13      300.02     48.18 o
   3  -7  -5      265.13      265.97     49.47 o
   3  -7   5      265.13      318.65     41.12 o
  -3  -7  -5      265.13      294.24     51.40 o
  -3   7  -5      265.13      265.97     43.04 o
   3  -8   5     2933.89     2926.99    214.58 o
  -3  -8   5     2933.89     3238.58    232.57 o
   3  -8   5     2933.89     2935.34    235.78 o
  -3  -8  -5     2933.88     3080.54    228.71 o
   3  -8  -5     2933.89     3029.14    229.35 o
  -3  -9  -5        1.97       13.49     32.12 o
   3  -9  -5       54.57       10.28     34.69 o
   3  -9   5       54.57       64.24     47.54 o
  -3  -9   5        1.97        9.64     30.20 o
  -3 -10  -5      328.38      402.17     69.38 o
   3 -10   5      231.84      331.50     76.45 o
   3 -10  -5      231.84      221.00     63.60 o
  -3 -10   5      328.38      424.66     73.88 o
  -3 -11   5        2.29       47.54     45.61 o
   3 -11   5       22.15       48.83     50.75 o
   3 -11  -5       22.15      -10.92     34.69 o
  -3 -11  -5        2.29      -12.85     36.62 o
   3   0   6     6044.67     6054.43    387.40 o
   3   0   6     6044.67     6017.17    393.18 o
  -3   0   6     6044.67     5884.82    397.03 o
  -3  -1  -6      869.33      902.64     68.74 o
  -3  -1   6      869.32      908.42     77.09 o
   3   1   6      869.33      919.34     70.67 o
   3  -1   6      869.33      878.87     73.24 o
   3  -1  -6      869.32      873.09     64.24 o
  -3  -1   6      869.32      878.23     74.52 o
  -3  -2   6        6.04       38.55     21.20 o
   3   2   6        6.04       20.56     17.99 o
  -3  -2  -6        6.04        5.78     14.13 o
   3  -2   6        6.04       46.90     18.63 o
  -3   2  -6        6.04        6.42     10.28 o
  -3  -2   6        6.04       11.56     17.35 o
  -3  -3   6     2862.96     3406.26    228.07 o
   3   3  -6     2862.96     3448.66    210.72 o
   3  -3   6     2151.43     2371.92    221.00 o
  -3  -3  -6     2862.96     3317.60    220.36 o
  -3  -3   6     2862.96     3582.29    221.64 o
   3  -4   6     3386.87     4565.23    300.67 o
  -3   4  -6     3386.87     4707.86    308.38 o
   3  -4   6     3386.87     4740.62    322.51 o
   3  -4  -6     3386.87     4672.52    313.51 o
   3  -5   6       10.73      -11.56     21.84 o
  -3   5  -6       10.73       -2.57     16.06 o
  -3  -5   6       10.73      -11.56     17.99 o
   3  -5  -6       10.73        2.57     21.84 o
  -3  -5  -6       10.73       28.27     23.13 o
   3   5  -6       10.73       11.56     15.42 o
   3  -5   6       10.73       15.42     12.21 o
   3  -6  -6      261.75      247.34     45.61 o
   3  -6   6      261.75      305.81     34.05 o
  -3   6  -6      261.75      240.28     39.19 o
   3   6  -6      261.75      240.28     37.90 o
  -3  -6  -6      261.75      287.82     48.83 o
  -3  -6   6      261.75      276.90     47.54 o
  -3  -6   6      261.75      274.97     29.55 o
   3  -6   6      261.75      323.79     55.25 o
  -3  -7   6      474.00      422.73     43.69 o
  -3  -7  -6      474.00      380.97     59.75 o
   3  -7  -6      474.00      477.34     63.60 o
   3  -7   6      474.00      470.91     69.38 o
  -3  -7   6      474.00      451.00     63.60 o
  -3   7  -6      474.00      382.26     52.68 o
   3   7  -6      474.00      398.32     55.25 o
   3  -8  -6      504.85      512.67     72.60 o
   3  -8   6      504.85      543.51     82.88 o
   3  -9  -6       11.92      -28.91     28.91 o
  -3  -9  -6        9.82      -21.84     30.20 o
  -3  -9   6        9.82       -0.64     34.69 o
   3  -9   6       11.92      -26.98     32.76 o
   3 -10  -6        0.02       14.78     41.76 o
  -3 -10   6        0.02       12.21     37.26 o
   3 -10   6        0.02       -8.35     39.19 o
  -3 -10  -6        0.02        2.57     35.98 o
  -3 -11   6       38.29       30.84     50.11 o
   3 -11  -6       38.73       43.04     43.69 o
   3 -11   6       38.73       37.90     46.26 o
  -3 -11  -6       38.29       21.84     43.04 o
  -3  -1  -7      792.40      786.36     62.96 o
   3   1   7      792.40      848.03     68.10 o
   3  -1   7      792.40      729.82     68.10 o
  -3  -1   7      792.40      785.07     71.31 o
   3  -1  -7      792.39      816.55     58.46 o
  -3  -1   7      792.40      733.03     71.31 o
  -3  -2   7        1.90       -3.21     18.63 o
  -3   2  -7        1.90       11.56     10.28 o
   3  -2   7        1.90      -11.56     13.49 o
   3  -2  -7        1.90      -10.92     10.92 o
   3   2   7        1.90       -0.64     16.70 o
  -3  -2  -7        1.90        1.93     14.13 o
  -3  -2   7        1.90       13.49     17.99 o
   3   3  -7     2711.69     2842.19    190.81 o
   3   3   7     2711.69     2918.00    201.09 o
  -3  -3  -7     2711.69     2958.47    202.37 o
  -3  -3   7     2711.69     2986.74    212.01 o
  -3  -3   7     2711.69     3009.23    205.58 o
  -3   4  -7     3422.68     3409.47    224.86 o
   3  -4  -7     3422.69     3492.35    231.28 o
  -3  -4   7     3348.10     3262.99    238.35 o
  -3  -4  -7     3348.08     3213.52    230.64 o
   3  -4   7     3422.68     3545.03    241.56 o
   3   4  -7     3348.10     3122.30    219.72 o
   3  -5   7       62.70       98.29     34.69 o
  -3  -5   7       62.70       36.62     28.91 o
   3  -5  -7       62.70       72.60     29.55 o
  -3  -5  -7       62.70       68.74     30.20 o
  -3   5  -7       62.70       62.96     22.49 o
   3   5  -7       62.70       51.40     19.27 o
   3  -5   7       62.70       86.73     14.13 o
  -3  -6  -7       15.76        9.64     26.98 o
   3  -6  -7       15.76       30.20     29.55 o
   3  -6   7       15.76       -3.21     26.34 o
  -3  -6   7       15.76       17.99     24.41 o
   3  -6   7       15.76       27.63     14.78 o
  -3   6  -7       15.76       35.33     23.77 o
   3   6  -7       15.76        1.93     19.92 o
   3  -7   7      359.30      395.11     64.24 o
   3   7  -7      359.30      267.26     47.54 o
  -3   7  -7      359.30      366.20     52.68 o
  -3  -7  -7      359.30      409.88     61.03 o
   3  -7   7      359.30      386.75     41.76 o
   3  -7  -7      359.30      413.09     61.03 o
  -3  -7   7      359.30      512.67     68.10 o
   3  -8   7      163.17      134.27     48.18 o
  -3  -8  -7      163.17      215.86     52.68 o
  -3  -8   7      163.17      194.66     52.04 o
   3  -8  -7      163.17      124.63     44.33 o
   3  -9   7      452.08      441.36     79.66 o
  -3  -9   7      430.05      479.91     77.09 o
   3  -9  -7      452.08      476.05     75.17 o
  -3  -9  -7      430.05      518.46     79.02 o
  -3 -10   7       59.47      120.14     51.40 o
   3 -10   7        0.76       20.56     44.33 o
   3 -10  -7        0.76        4.50     39.83 o
  -3 -10  -7       59.47      127.85     52.68 o
   3 -11   7       46.82       52.04     48.18 o
   3 -11  -7       46.82       70.03     52.68 o
  -3 -11   7       22.22       52.04     44.33 o
  -3 -11  -7       22.22       23.13     47.54 o
   3   0   8     1172.98     1137.78     91.87 o
   3   0   8     1172.98     1076.74     93.80 o
  -3   0   8     1172.98     1228.36     97.01 o
  -3   0   8     1172.98     1104.37     95.72 o
  -3  -1   8      306.76      355.27     49.47 o
   3   1   8      306.76      365.55     43.04 o
   3  -1   8      306.76      320.58     44.33 o
  -3  -1   8      306.76      397.68     48.83 o
   3  -1  -8      306.76      409.88     35.33 o
  -3  -1  -8      306.76      383.54     39.83 o
  -3   2  -8      318.32      337.93     31.48 o
   3  -2   8      318.32      332.79     44.97 o
   3  -2  -8      318.32      316.08     36.62 o
  -3  -2   8      318.32      271.11     44.97 o
   3   2   8      318.32      262.12     41.12 o
  -3  -2   8      318.32      314.16     46.26 o
  -3  -2  -8      318.32      381.61     39.19 o
   3  -3  -8       15.48       21.84     16.70 o
  -3  -3   8       20.60       29.55     25.06 o
  -3   3  -8       15.48       19.92     14.13 o
   3  -3   8       15.48      -15.42     17.99 o
  -3  -3   8       20.60       28.91     25.70 o
  -3  -3  -8       20.60       52.04     21.84 o
   3   3   8       20.60       48.18     24.41 o
  -3  -4   8     1965.30     1848.32    150.98 o
   3  -4   8     2059.07     2010.22    153.55 o
  -3  -4  -8     1965.30     1802.07    141.34 o
   3   4  -8     1965.30     1751.31    129.13 o
   3  -4  -8     2059.07     1932.48    141.34 o
  -3   4  -8     2059.07     2056.48    135.56 o
   3   5  -8      148.96      171.53     27.63 o
  -3   5  -8      148.96      190.81     32.12 o
   3  -5  -8      148.96      172.82     37.26 o
  -3  -5   8      148.96      209.44     44.33 o
  -3  -5  -8      148.96      152.26     38.55 o
   3  -5   8      148.96      135.56     41.12 o
  -3   6  -8      342.43      357.84     49.47 o
   3  -6   8      342.43      337.93     59.11 o
  -3  -6  -8      342.43      394.46     58.46 o
  -3  -6   8      342.43      435.58     64.24 o
   3   6  -8      342.43      397.03     48.18 o
   3  -6  -8      342.43      397.68     56.54 o
   3  -7   8      346.12      366.20     64.24 o
   3  -7  -8      346.12      402.81     61.03 o
  -3  -7   8      346.12      245.42     53.97 o
  -3  -7  -8      346.12      343.71     58.46 o
   3  -8  -8      670.42      686.78     82.88 o
  -3  -8   8      670.42      680.99     87.37 o
  -3  -8  -8      670.42      591.05     79.66 o
   3  -8   8      670.42      641.16     91.23 o
  -3  -9  -8       29.14       33.41     41.12 o
  -3  -9   8       29.14        0.64     34.69 o
   3  -9   8       80.88       98.94     46.90 o
   3  -9  -8       80.88       76.45     39.19 o
   3 -10   8       51.36       93.80     55.89 o
  -3 -10  -8       60.96      111.79     50.75 o
   3 -10  -8       51.36       -9.64     39.19 o
  -3 -10   8       60.96       55.25     50.11 o
  -3  -1   9      993.92      870.52     86.73 o
  -3   1   9      993.91      945.68     88.02 o
   3   1   9      993.92     1078.03     85.45 o
   3  -1   9      993.91      896.86     84.80 o
   3  -1  -9      993.91      935.40     70.67 o
   3   1   9      993.92     1311.24     93.15 o
  -3  -1  -9      993.92      914.85     75.81 o
  -3  -1   9      993.92      945.04     88.66 o
  -3  -2   9      415.42      394.46     55.25 o
  -3   2  -9      415.41      344.35     35.33 o
  -3  -2  -9      415.41      394.46     43.69 o
   3   2   9      415.41      404.10     51.40 o
   3  -2   9      415.41      474.13     55.25 o
  -3  -2   9      415.42      392.54     54.61 o
   3  -2  -9      415.42      447.79     42.40 o
   3   3   9      907.41      969.45     80.31 o
   3  -3  -9      681.89      664.29     68.10 o
  -3  -3   9      907.41      992.58     86.73 o
  -3   3  -9      681.89      711.19     62.96 o
  -3  -3   9      907.41     1018.28     86.09 o
  -3  -3  -9      907.41      934.76     74.52 o
   3  -3   9      681.89      697.70     79.66 o
  -3   5  -9      151.05      143.27     30.20 o
   3  -5   9      151.05      167.04     45.61 o
  -3  -5   9      151.05      179.89     44.97 o
  -3  -5  -9      151.05      192.09     39.83 o
   3   5  -9      151.05      147.76     26.98 o
   3  -5  -9      151.05       80.31     32.12 o
  -3   6  -9     2250.25     2339.80    165.75 o
   3   6  -9     2250.25     2219.02    160.61 o
  -3  -6  -9     2250.25     2294.82    176.67 o
  -3  -6   9     2250.25     2076.39    180.53 o
   3  -6  -9     2250.25     2275.55    174.75 o
   3  -6   9     2250.25     2254.99    184.38 o
  -3  -7   9      177.89      242.85     54.61 o
   3  -7   9      177.89      208.15     55.89 o
  -3  -7  -9      177.89      226.14     50.11 o
   3  -7  -9      177.89       82.88     41.12 o
  -3  -8   9       91.43       29.55     37.26 o
  -3  -8  -9       91.43      186.95     48.18 o
   3  -8   9       91.43      143.27     53.97 o
   3  -8  -9       91.43       49.47     39.83 o
   3  -9   9      151.11      100.86     50.75 o
  -3  -9  -9      121.73       97.01     48.18 o
  -3  -9   9      121.73      183.10     58.46 o
   3  -9  -9      151.11      105.36     46.26 o
  -3 -10  -9       66.28      181.17     59.75 o
  -3 -10   9       66.28      230.64     61.68 o
   3 -10   9        2.85       -9.64     47.54 o
   3 -10  -9        2.85       68.74     48.18 o
  -3   0  10      295.72      242.20     46.26 o
   3   0  10      295.72      245.42     45.61 o
   3   0  10      295.72      285.89     43.69 o
   3  -1 -10     1828.76     1700.56    117.57 o
   3   1  10     1828.75     1699.92    134.91 o
  -3  -1  10     1828.75     1712.77    138.77 o
   3  -1  10     1828.76     1638.24    135.56 o
  -3  -1  10     1828.75     1666.51    137.48 o
  -3  -1 -10     1828.75     1714.69    122.71 o
  -3   1  10     1828.76     1760.95    138.77 o
   3   2  10     1397.40     1427.52    118.21 o
   3  -2 -10     1397.39     1489.19    105.36 o
  -3   2 -10     1397.40     1430.73     99.58 o
  -3  -2 -10     1397.40     1348.50    107.29 o
  -3  -2  10     1397.40     1400.54    123.99 o
  -3  -2  10     1397.40     1355.57    120.14 o
   3  -2  10     1397.40     1513.61    122.07 o
  -3   3 -10       27.61       26.34     15.42 o
   3  -3 -10       27.61       42.40     21.20 o
  -3  -3  10       36.74       25.06     28.27 o
  -3  -3 -10       36.74       26.98     21.20 o
   3  -3  10       27.61       66.81     34.05 o
   3   3  10       36.74       25.06     26.98 o
  -3  -3  10       36.74       54.61     32.76 o
  -3   4 -10      626.96      694.49     54.61 o
   3   4  10      532.24      476.70     60.39 o
   3  -4  10      626.96      628.96     73.24 o
  -3  -4 -10      532.24      485.05     58.46 o
   3  -4 -10      626.96      589.77     59.75 o
  -3  -4  10      532.25      468.34     68.10 o
   3   4 -10      532.25      439.43     44.97 o
   3  -5  10        9.66      -21.20     28.91 o
   3   5 -10        9.66       30.20     16.70 o
  -3   5 -10        9.66       30.20     19.92 o
   3   5  10        9.66       35.33     27.63 o
   3  -5 -10        9.66      -21.20     21.20 o
  -3  -5  10        9.66       82.23     35.33 o
  -3  -6 -10      908.58      657.87     86.09 o
   3  -6 -10      908.59     1063.89     92.51 o
   3  -6  10      908.59     1083.17    106.65 o
  -3  -6  10      908.59      779.93     95.72 o
   3  -7  10       39.41       82.88     42.40 o
  -3  -7  10       39.41       98.94     42.40 o
   3  -7 -10       39.41       43.04     35.98 o
  -3  -7 -10       39.42       52.68     35.98 o
  -3  -8  10        5.86       35.33     38.55 o
   3  -8 -10        5.85       12.85     35.33 o
  -3  -8 -10        5.86      -28.91     28.91 o
   3  -8  10        5.86       -3.21     39.83 o
  -3  -9  10       52.76       -7.71     36.62 o
  -3  -9 -10       52.76       14.13     37.90 o
   3  -9 -10      178.72      117.57     46.26 o
   3  -9  10      178.72      104.08     51.40 o
   3 -10 -10       27.02      -37.90     37.90 o
   3 -10  10       27.02       30.20     52.68 o
  -3 -10 -10       44.52       42.40     48.83 o
  -3 -10  10       44.52       42.40     50.11 o
   3  -1 -11      225.31      224.86     29.55 o
  -3  -1  11      225.30      205.58     44.97 o
  -3  -1  11      225.30      335.36     55.89 o
   3  -1  11      225.30      174.75     41.12 o
  -3   1  11      225.31      175.39     44.33 o
  -3  -2 -11      348.04      335.36     42.40 o
  -3   2  11      348.04      352.70     57.18 o
  -3  -2  11      348.04      344.35     57.82 o
   3  -2  11      348.04      345.64     54.61 o
  -3  -2  11      348.04      349.49     57.82 o
   3   2  11      348.04      411.81     57.18 o
   3  -2 -11      348.04      340.50     41.12 o
  -3   3 -11       69.01       44.97     17.35 o
  -3  -3  11       91.84      111.79     40.47 o
   3  -3  11       69.01       46.26     32.12 o
   3   3  11       91.84       50.75     32.12 o
   3  -3 -11       69.01       62.32     24.41 o
  -3  -3  11       91.84      177.96     44.33 o
  -3  -3 -11       91.84       76.45     26.98 o
  -3   4 -11       64.79      120.78     24.41 o
   3  -4 -11       64.79       99.58     29.55 o
   3   4  11       21.06       25.06     28.27 o
  -3  -4 -11       21.06       33.41     25.70 o
   3  -4  11       64.79       98.94     41.76 o
   3   4 -11       21.06       36.62     14.78 o
  -3  -4  11       21.06      -25.70     30.20 o
   3   5 -11       13.81        9.64     17.99 o
   3  -5 -11       13.81       50.11     30.20 o
  -3  -5 -11       13.81       74.52     30.20 o
   3  -5  11       13.81       27.63     32.76 o
  -3  -5  11       13.81       26.98     36.62 o
   3   5  11       13.81       17.99     26.34 o
   3  -6  11       30.66       58.46     43.04 o
  -3  -6  11       30.66       13.49     39.83 o
  -3  -6 -11       30.66        4.50     30.84 o
   3   6  11       30.66      -12.85     28.27 o
   3  -6 -11       30.66       16.06     29.55 o
  -3  -7 -11        0.09      -23.13     28.91 o
   3  -7  11        0.09       37.90     40.47 o
   3  -7 -11        0.09      -10.92     30.84 o
  -3  -7  11        0.09      -32.76     32.76 o
   3  -8  11       37.98       17.35     40.47 o
  -3  -8  11       37.98       -3.85     34.69 o
  -3  -8 -11       37.98       -1.93     33.41 o
   3  -8 -11       37.98       41.76     39.83 o
  -3  -9 -11        8.27      -22.49     38.55 o
  -3  -9  11        8.27       16.06     44.97 o
   3  -9 -11       11.02      -24.41     32.76 o
   3  -9  11       11.02       16.06     50.75 o
   3   0  12       68.60      110.50     36.62 o
   3   0  12       68.60      145.19     45.61 o
  -3   0  12       68.60       16.70     32.12 o
   3  -1  12      106.48      102.15     38.55 o
  -3  -1  12      106.48       85.45     39.83 o
  -3  -1  12      106.48      116.28     40.47 o
  -3  -1 -12      106.48      108.57     25.70 o
   3   1  12      106.48      130.42     44.97 o
  -3   1  12      106.48      127.20     41.76 o
   3  -1 -12      106.48       93.80     21.84 o
  -3  -2  12      561.42      632.17     74.52 o
  -3  -2  12      561.42      415.66     68.74 o
   3  -2 -12      561.42      535.80     53.97 o
   3  -2  12      561.42      664.29     73.24 o
  -3  -2 -12      561.42      512.03     55.89 o
   3   2  12      561.42      557.64     70.67 o
  -3   2  12      561.42      550.58     75.81 o
  -3  -3  12       77.67       74.52     40.47 o
  -3   3 -12       58.37       44.33     19.27 o
   3  -3  12       58.37       44.97     35.33 o
  -3  -3 -12       77.67       81.59     27.63 o
  -3  -3  12       77.67       79.66     38.55 o
   3  -3 -12       58.37       76.45     26.34 o
   3   3  12       77.67       39.83     35.98 o
   3  -4  12      305.75      469.63     72.60 o
   3  -5 -12      240.57      199.80     41.76 o
   3   5  12      240.57      264.05     51.40 o
   3  -5  12      240.57      142.62     50.11 o
  -3  -6  12       20.45      -22.49     32.76 o
  -3  -6 -12       20.45       -1.93     31.48 o
   3  -6 -12       20.45       76.45     34.69 o
   3   6  12       20.45       31.48     35.98 o
   3  -6  12       20.45       33.41     36.62 o
   3  -7  12       21.29      -16.70     39.83 o
  -3  -7  12       21.29        4.50     38.55 o
   3   7  12       21.29      -11.56     30.84 o
   3  -7 -12       21.29       41.12     34.69 o
  -3  -7 -12       21.29       -3.85     32.12 o
  -3  -8  12        0.80      -16.70     42.40 o
   3  -8 -12        0.80       -1.28     37.90 o
   3  -8  12        0.80      -12.21     39.19 o
  -3  -8 -12        0.80       49.47     41.12 o
   3  -9 -12      110.09      141.34     52.04 o
  -3  -9 -12       29.26      -19.27     35.98 o
  -3  -9  12       29.26       51.40     52.04 o
   3  -9  12      110.09       32.76     50.75 o
   3   1  13        0.23       53.97     37.26 o
  -3  -1 -13        0.23        9.64     20.56 o
   3  -1 -13        0.23       10.92     16.06 o
  -3   1  13        0.23      -13.49     29.55 o
   3  -1  13        0.23       17.99     30.84 o
  -3  -1  13        0.23       18.63     34.69 o
  -3  -1  13        0.23       17.99     34.69 o
   3  -2  13       96.31      108.57     41.76 o
  -3   2  13       96.31      127.20     48.83 o
  -3  -2  13       96.31      100.22     43.04 o
  -3  -2  13       96.31      138.13     45.61 o
  -3  -2 -13       96.31       61.68     25.70 o
   3  -2 -13       96.31       81.59     25.70 o
   3   2  13       96.31       93.15     41.76 o
  -3  -3  13      113.08      129.13     48.18 o
   3   3  13      113.08       47.54     38.55 o
   3  -3 -13       84.97       79.02     27.63 o
   3  -3  13       84.97       37.26     38.55 o
  -3  -3  13      113.08       84.16     43.04 o
  -3   3 -13       84.97       73.88     21.20 o
  -3  -3 -13      113.08      147.12     33.41 o
  -3   3  13       84.97      150.98     46.90 o
   3   4  13       24.06       12.85     32.12 o
  -3  -4 -13       24.06       20.56     26.34 o
   3  -4  13      135.83      167.04     50.11 o
   3  -4 -13      135.83      134.27     34.05 o
  -3  -4  13       24.06        2.57     34.05 o
   3  -5  13      247.04      194.66     60.39 o
   3   5  13      247.04      211.37     50.11 o
   3  -5 -13      247.04      258.91     46.90 o
  -3  -5 -13      247.04      253.77     49.47 o
  -3  -5  13      247.04      257.62     66.17 o
   3  -6  13     1089.74     1216.15    127.20 o
   3  -6 -13     1089.74     1220.01    111.14 o
   3   6  13     1089.74     1092.16    110.50 o
  -3  -6 -13     1089.74     1043.34    108.57 o
  -3  -6  13     1089.74     1038.84    122.07 o
   3  -7 -13        0.32       26.98     34.69 o
  -3  -7 -13        0.32       53.32     40.47 o
   3   7  13        0.32      -14.78     30.20 o
   3  -7  13        0.32       28.27     47.54 o
  -3  -7  13        0.32       19.92     45.61 o
   3   8  13       78.46       75.81     44.33 o
   3  -8 -13       78.46      102.79     50.75 o
  -3  -8 -13       78.46       46.90     44.33 o
   3  -8  13       78.46      130.42     62.96 o
  -3  -8  13       78.46       41.76     53.32 o
  -3   0 -14       11.85        7.71     18.63 o
  -3   0  14       11.85       46.90     43.04 o
   3   0  14       11.85       35.33     35.98 o
   3   0  14       11.85       -4.50     35.98 o
  -3  -1  14       76.17       62.96     38.55 o
  -3  -1 -14       76.17       66.81     24.41 o
  -3   1  14       76.17      138.77     49.47 o
   3  -1 -14       76.17       36.62     20.56 o
   3   1  14       76.17       39.19     39.19 o
  -3  -1  14       76.17       34.69     41.76 o
   3  -1  14       76.17       79.02     41.12 o
  -3   2  14      315.32      311.59     62.96 o
  -3  -2  14      315.32      241.56     61.68 o
   3   2  14      315.32      342.42     62.96 o
  -3  -2  14      315.32      270.47     62.32 o
  -3  -2 -14      315.32      249.91     41.12 o
   3  -2  14      315.32      265.97     58.46 o
   3  -2 -14      315.32      271.11     37.90 o
  -3  -3  14      396.10      541.58     81.59 o
   3  -3  14      297.66      353.35     68.74 o
  -3   3  14      297.66      279.46     66.17 o
  -3  -3 -14      396.10      436.22     54.61 o
   3   3  14      396.10      510.75     73.24 o
   3  -3 -14      297.66      331.50     48.18 o
  -3  -3  14      396.10      634.10     84.16 o
   3   4  14      534.42      464.49     73.24 o
   3  -4 -14      557.27      414.38     57.82 o
   3  -4  14      557.27      453.57     77.74 o
  -3  -4  14      534.42      509.46     82.88 o
  -3  -4 -14      534.42      438.15     60.39 o
  -3   4  14      557.27      423.37     75.17 o
   3   5  14      304.35      324.44     62.96 o
  -3  -5  14      304.35      396.39     77.74 o
  -3  -5 -14      304.35      317.37     55.89 o
   3  -5  14      304.35      369.41     74.52 o
   3  -5 -14      304.35      202.37     47.54 o
   3  -6 -14      174.24       75.17     39.83 o
   3   6  14      174.24      138.13     47.54 o
  -3  -6  14      174.24       88.66     53.97 o
   3  -6  14      174.24      170.25     60.39 o
  -3  -6 -14      174.24      213.29     50.75 o
   3   7  14       48.17       73.24     46.90 o
   3  -7  14       48.17       91.87     57.18 o
   3  -7 -14       48.17       52.04     37.90 o
  -3  -7 -14       48.17       61.68     43.04 o
  -3  -7  14       48.17      100.22     57.82 o
  -3  -1 -15      167.26      214.58     34.05 o
   3   1  15      167.26      174.10     55.25 o
  -3   1  15      167.26      123.35     53.32 o
   3  -1 -15      167.26      167.04     28.27 o
  -3  -1  15      167.25      117.57     53.97 o
   3  -1  15      167.25      134.91     48.18 o
  -3  -2 -15     1655.67     1597.13    125.92 o
   3  -2 -15     1655.67     1536.09    121.42 o
  -3   2  15     1655.67     1589.42    148.41 o
  -3  -2  15     1655.67     1856.67    156.76 o
   3  -2  15     1655.68     1635.67    150.98 o
   3   2  15     1655.67     1557.94    148.41 o
  -3  -2  15     1655.67     1696.06    153.55 o
  -3  -3  15        0.82      -37.90     39.83 o
   3  -3 -15        0.61       26.98     24.41 o
  -3  -3 -15        0.82      -14.78     21.84 o
  -3   3  15        0.61      -29.55     29.55 o
  -3  -3  15        0.82       37.90     41.12 o
   3   3  15        0.82      -32.12     32.12 o
   3  -3  15        0.61       -3.21     34.69 o
  -3   4  15       16.86      -23.13     41.76 o
   3  -4 -15       16.86       66.17     30.20 o
   3   4  15        0.14       19.27     34.69 o
  -3  -4  15        0.14       -9.64     42.40 o
  -3  -4 -15        0.14        4.50     26.34 o
   3  -4  15       16.86       73.88     45.61 o
  -3  -5 -15       73.66       80.95     36.62 o
  -3  -5  15       73.66       62.96     51.40 o
   3  -5 -15       73.66       85.45     36.62 o
   3   5  15       73.66      111.79     48.83 o
   3  -5  15       73.66       70.67     50.75 o
  -3   5  15       73.66       33.41     39.19 o
   3  -6  15      132.06       29.55     47.54 o
   3   6  15      132.06      152.26     53.32 o
  -3  -6  15      132.06      214.58     71.95 o
   3  -6 -15      132.06      124.63     41.76 o
  -3  -6 -15      132.06      134.27     47.54 o
   3   0  16     1071.39      927.05    111.79 o
  -3   0 -16     1071.39     1000.93     83.52 o
  -3   0  16     1071.40      966.88    116.93 o
   3   1  16      747.86      993.87    107.29 o
  -3   1  16      747.86      740.10    103.43 o
  -3  -1 -16      747.86      925.13     77.09 o
  -3  -1  16      747.85      675.21    101.51 o
   3  -1 -16      747.86      703.48     66.17 o
   3  -1  16      747.86      835.18     98.94 o
  -3  -2  16      119.82      107.93     50.11 o
  -3  -2 -16      119.82      134.27     33.41 o
  -3   2  16      119.82       80.95     48.83 o
   3  -2 -16      119.82      106.00     28.27 o
   3  -2  16      119.82      126.56     52.04 o
  -3  -2  16      119.82       77.74     51.40 o
   3   2  16      119.82      121.42     51.40 o
  -3  -3 -16       74.77       80.95     31.48 o
   3   3  16       74.77      112.43     49.47 o
   3  -3  16       56.19       38.55     44.33 o
  -3   3  16       56.19       59.11     45.61 o
  -3  -3  16       74.77      196.59     63.60 o
   3  -3 -16       56.19       80.31     29.55 o
   3  -4 -16       88.21      142.62     38.55 o
  -3  -4  16       72.52       39.19     46.90 o
   3  -4  16       88.21      145.84     61.68 o
   3   4  16       72.53      122.71     57.18 o
  -3  -4 -16       72.53       86.73     37.90 o
  -3   4  16       88.21       93.15     50.11 o
  -3  -5 -16       11.54       75.81     39.19 o
   3  -5 -16       11.54       55.89     35.33 o
  -3  -5  16       11.54       14.13     49.47 o
   3   5  16       11.54       44.33     44.33 o
  -3   5  16       11.54       52.68     44.97 o
   3  -5  16       11.54       -8.35     46.90 o
   3   1  17       71.56      104.08     52.68 o
  -3   1 -17       71.56       68.10     26.34 o
   3  -1  17       71.56       80.31     47.54 o
  -3  -1  17       71.56       37.26     46.90 o
  -3   1  17       71.56       76.45     49.47 o
  -3  -1 -17       71.56      131.06     32.12 o
   3  -1 -17       71.56       68.10     23.13 o
   3  -2  17       19.60       42.40     43.04 o
  -3  -2 -17       19.60       -7.07     24.41 o
   3  -2 -17       19.60       21.20     23.13 o
   3   2  17       19.60       16.06     45.61 o
  -3   2  17       19.60       26.98     46.90 o
  -3  -2  17       19.60       82.23     53.97 o
   3  -3 -17      106.97      123.99     34.69 o
  -3  -3 -17      142.35      258.91     45.61 o
  -3   3  17      106.97      122.07     59.11 o
  -3  -3  17      142.35      127.85     63.60 o
   3  -3  17      106.97      140.70     61.03 o
   3   3  17      142.35      253.77     68.74 o
  -3  -4  17      182.22      129.13     68.10 o
   3  -4  17      199.90      209.44     69.38 o
  -3   4  17      199.90      173.46     63.60 o
   3   4  17      182.22      276.90     70.67 o
  -3  -4 -17      182.22      316.08     55.25 o
   3  -4 -17      199.90      281.39     48.18 o
  -3   0  18      603.25      584.63    102.15 o
  -3   0 -18      603.25      558.29     60.39 o
  -3   1 -18      319.91      335.36     44.33 o
  -3  -1 -18      319.91      321.87     48.83 o
   3  -1 -18      319.91      325.08     42.40 o
   3   1  18      319.91      371.33     81.59 o
  -3   1  18      319.91      382.90     86.73 o
  -3  -1  18      319.91      329.58     81.59 o
   4   0   0     5349.44     5136.37    326.36 o
  -4   0   0     5349.44     4995.03    326.36 o
   4   2   0        1.05       -0.64      7.07 o
  -4   2   0        1.05       -9.64      9.64 o
  -4  -2   0        1.05        1.28      9.64 o
   4  -2   0        1.05        3.85     10.92 o
   4   4   0    12036.54    13474.70    860.24 o
  -4  -4   0    12036.54    13411.10    862.17 o
  -4  -4   0    12036.54    13385.40    860.24 o
   4  -6   0       35.99       28.91     22.49 o
  -4  -6   0       35.99       75.81     25.06 o
  -4  -8   0      240.81      215.86     43.69 o
  -4  -8   0      240.81      200.44     43.04 o
   4  -8   0      364.71      319.30     51.40 o
  -4 -12   0      197.70      230.64     68.74 o
   4  -1   1     2333.88     2368.71    154.83 o
   4   1  -1     2333.88     2339.80    153.55 o
  -4  -1   1     2333.88     2267.84    153.55 o
   4   1  -1     2333.88     2199.74    152.90 o
   4   1   1     2333.88     2293.54    154.83 o
  -4  -1  -1     2333.88     2341.08    155.47 o
  -4   1   1     2333.88     2262.06    154.19 o
  -4  -1   1     2333.88     2319.88    152.90 o
   4  -1  -1     2333.88     2308.32    154.83 o
   4   1  -1     2333.88     2356.50    153.55 o
  -4  -1   1     2333.88     2398.26    153.55 o
  -4   1  -1     2333.88     2335.94    154.83 o
   4  -2   1     5033.96     5254.58    323.15 o
   4   2   1     5033.96     4810.01    321.22 o
  -4   2  -1     5033.96     4937.85    322.51 o
  -4  -2  -1     5033.96     4777.89    321.22 o
  -4  -2   1     5033.96     5018.16    321.87 o
  -4  -2   1     5033.96     4815.15    310.30 o
  -4  -2   1     5033.96     4786.24    319.94 o
   4  -2  -1     5033.96     5199.97    323.15 o
   4   2  -1     5033.96     4868.47    320.58 o
   4   2  -1     5033.96     4834.42    320.58 o
  -4  -2  -1     5033.96     4942.35    318.01 o
  -4   2   1     5033.96     5095.25    322.51 o
  -4   3   1     1330.20     1378.05     97.01 o
  -4  -3   1     1330.20     1228.36     91.87 o
  -4   3  -1     1330.20     1373.55     96.37 o
  -4  -3  -1     1330.19     1212.30     94.44 o
   4  -3  -1     1330.20     1435.87     98.29 o
  -4  -3  -1     1330.19     1292.61     88.66 o
  -4  -3   1     1330.20     1249.56     93.15 o
   4   3  -1     1330.20     1207.80     85.45 o
   4  -3   1     1330.20     1342.72     96.37 o
   4   3   1     1330.19     1258.56     95.72 o
   4   3  -1     1330.20     1255.34     93.80 o
  -4   4  -1       22.17       23.77     17.35 o
   4   4   1       29.51       17.35     16.70 o
   4  -4   1       22.17        8.99     16.06 o
  -4  -4  -1       29.51       23.77     16.70 o
   4  -4  -1       22.17       28.91     17.99 o
   4   4  -1       29.51       29.55     17.35 o
  -4  -4   1       29.51       37.90     16.06 o
  -4  -4   1       29.51       16.06     15.42 o
   4  -5   1      558.55      589.77     57.18 o
  -4  -5  -1      558.55      475.41     53.97 o
  -4  -5   1      558.55      477.34     51.40 o
  -4  -5   1      558.55      425.30     48.83 o
   4  -5  -1      558.55      763.87     61.68 o
   4   5  -1      558.55      449.07     53.32 o
  -4  -6   1      274.51      267.26     39.19 o
  -4  -6  -1      274.50      246.70     41.12 o
   4  -6   1      274.51      296.17     44.33 o
   4  -6  -1      274.51      302.59     46.26 o
  -4  -6   1      274.51      265.97     40.47 o
  -4  -7  -1      157.07      161.25     39.19 o
   4  -7  -1      157.07      144.55     37.26 o
  -4  -7  -1      157.07      151.62     34.05 o
   4  -7   1      157.07      158.04     37.26 o
  -4  -7   1      157.07      119.50     34.69 o
  -4  -7   1      157.07      166.39     35.98 o
   4  -8   1      379.70      503.68     61.03 o
  -4  -8  -1      322.42      339.21     52.68 o
  -4  -8   1      322.42      296.81     52.68 o
  -4  -8   1      322.42      400.25     54.61 o
  -4  -8  -1      322.42      354.63     55.89 o
   4  -8  -1      379.70      359.13     55.89 o
   4  -9  -1       98.86      152.90     43.69 o
   4  -9   1       98.86      113.07     39.19 o
  -4 -10  -1      102.04      120.78     43.69 o
   4 -10  -1      107.93       46.26     37.90 o
  -4 -10  -1      102.04       10.92     37.90 o
   4 -10   1      107.93       46.26     33.41 o
  -4 -10   1      102.04       88.66     40.47 o
  -4 -10   1      102.04       90.59     40.47 o
   4 -11  -1       87.32       71.95     43.04 o
  -4 -11  -1       88.01      170.89     57.18 o
  -4 -11  -1       88.01      130.42     46.90 o
  -4 -11   1       88.01      141.98     55.25 o
  -4   0  -2    59533.31    50100.66   3113.30 o
  -4   0   2    59533.30    53069.41   3113.95 o
   4   0   2    59533.31    44610.95   3142.86 o
   4   0  -2    59533.30    53655.32   3116.51 o
  -4   0   2    59533.30    45307.36   3113.30 o
  -4   1  -2     2831.69     2913.50    190.16 o
  -4  -1  -2     2831.69     2892.30    191.45 o
   4   1  -2     2831.69     2857.61    188.24 o
  -4   1   2     2831.69     3000.23    189.52 o
   4   1  -2     2831.69     2887.80    191.45 o
  -4  -1  -2     2831.69     2885.23    183.10 o
   4  -1  -2     2831.69     2849.90    190.16 o
   4  -1   2     2831.69     2819.06    189.52 o
  -4  -1   2     2831.69     2881.38    192.09 o
  -4  -1   2     2831.69     2883.31    186.95 o
   4   1  -2     2831.69     2809.42    188.24 o
   4  -2  -2      243.36      236.42     30.84 o
  -4  -2   2      243.36      310.94     26.98 o
   4   2   2      243.36      241.56     31.48 o
  -4  -2   2      243.36      265.97     26.98 o
   4  -2   2      243.36      303.24     30.20 o
  -4  -2   2      243.36      258.26     28.27 o
  -4   2  -2      243.36      289.74     30.84 o
  -4   2   2      243.36      285.25     32.12 o
  -4  -2  -2      243.36      287.17     31.48 o
   4   3   2     1028.97     1182.75     82.88 o
   4   3  -2     1028.97      992.58     73.24 o
   4   3  -2     1028.97     1035.63     79.02 o
  -4  -3  -2     1028.97     1019.56     80.31 o
  -4  -3   2     1028.97     1079.95     80.31 o
  -4  -3   2     1028.97     1024.06     76.45 o
   4  -4  -2     1162.17     1178.25    111.14 o
  -4  -4  -2     1546.53     1683.21    115.00 o
  -4  -4   2     1546.53     1492.41    110.50 o
   4   4  -2     1546.53     1590.70    111.79 o
  -4  -4   2     1546.53     1584.28    109.22 o
  -4  -5   2       24.65       -0.64     14.78 o
  -4   5  -2       24.65       54.61     19.92 o
  -4  -5   2       24.65       19.92     16.06 o
   4  -5  -2       24.65       43.04     21.84 o
  -4  -5  -2       24.65       13.49     20.56 o
   4   5  -2       24.65        6.42     15.42 o
   4  -5   2       24.65       25.70     20.56 o
  -4  -6   2       54.47       50.11     23.13 o
  -4  -6   2       54.47       44.33     23.13 o
  -4  -6  -2       54.47       59.11     26.98 o
   4  -6   2       54.47       49.47     25.70 o
   4   6  -2       54.47       61.03     26.34 o
   4  -6  -2       54.47       68.74     30.20 o
  -4  -7  -2       80.73      123.35     35.98 o
   4  -7  -2       80.73       88.02     34.69 o
  -4  -7   2       80.73      103.43     31.48 o
  -4  -7   2       80.73       67.46     26.98 o
   4  -7   2       80.73      100.22     31.48 o
  -4  -8   2      102.61       39.83     32.76 o
   4  -8   2      188.03      164.47     37.90 o
  -4  -8  -2      102.61       99.58     38.55 o
   4  -8  -2      188.03      131.70     39.83 o
  -4  -8   2      102.61      126.56     33.41 o
  -4  -9  -2       13.19       37.26     32.76 o
   4  -9  -2       13.19       46.90     34.05 o
  -4  -9   2       13.19       28.27     29.55 o
  -4  -9  -2       13.19       41.12     35.33 o
   4  -9   2       13.19      -10.92     25.70 o
  -4  -9   2       13.19       76.45     35.98 o
  -4 -10   2        6.96       20.56     38.55 o
   4 -10   2       72.05      168.32     59.11 o
   4 -10   2       72.05      138.77     43.04 o
   4 -10  -2       72.05      182.46     48.18 o
  -4 -10  -2        6.96       -5.78     32.12 o
   4 -11   2       71.17       17.99     46.26 o
  -4 -11  -2      110.46      147.12     50.75 o
  -4 -11   2      110.46      113.71     51.40 o
  -4 -11  -2      110.46      219.72     56.54 o
   4 -11  -2       71.17       88.02     46.26 o
  -4  -1  -3     7334.09     7014.25    458.71 o
  -4   1   3     7334.10     7667.62    458.71 o
   4   1   3     7334.09     7096.48    459.35 o
  -4  -1  -3     7334.09     7275.72    461.28 o
   4   1  -3     7334.09     7291.14    457.42 o
  -4  -1   3     7334.09     6727.07    455.50 o
  -4   1  -3     7334.10     7222.40    459.35 o
  -4  -1   3     7334.09     7395.22    456.14 o
  -4  -1   3     7334.09     7269.30    466.42 o
  -4  -1  -3     7334.09     7158.15    450.36 o
   4  -1  -3     7334.10     7197.34    459.99 o
   4   1  -3     7334.09     6711.01    456.78 o
  -4  -2   3     3193.69     2848.61    207.51 o
   4  -2   3     3193.70     3090.17    203.01 o
  -4  -2   3     3193.69     2980.32    200.44 o
  -4   2   3     3193.70     3311.82    204.94 o
  -4  -2   3     3193.69     2892.94    199.16 o
   4   2   3     3193.70     3142.21    206.23 o
   4  -2  -3     3193.70     3122.94    206.23 o
  -4  -2   3     3193.69     3234.08    199.80 o
   4  -2   3     3193.70     3131.93    209.44 o
   4   2   3     3193.70     3131.29    197.23 o
  -4  -2  -3     3193.70     3101.74    206.23 o
  -4   2  -3     3193.70     3105.59    204.94 o
   4   2  -3     3193.69     2926.99    201.09 o
   4   3   3      707.41      742.03     61.68 o
  -4   3  -3      707.41      736.89     60.39 o
   4  -3   3      707.41      709.26     57.82 o
  -4  -3  -3      707.41      697.06     61.03 o
   4   3  -3      707.41      700.91     57.82 o
  -4  -3   3      707.41      699.63     60.39 o
   4  -3  -3      707.41      720.83     62.32 o
  -4  -4  -3     3495.60     4039.71    277.54 o
  -4  -4   3     3495.61     4024.94    270.47 o
   4   4  -3     3495.61     4339.74    274.97 o
  -4  -4   3     3495.61     4081.47    278.82 o
  -4   5  -3      344.13      396.39     47.54 o
  -4  -5  -3      344.13      384.18     48.18 o
  -4  -5   3      344.13      348.85     39.83 o
   4   5  -3      344.13      371.33     46.26 o
   4  -5   3      344.13      371.33     44.33 o
  -4  -5   3      344.13      373.26     44.33 o
   4  -6  -3      475.30      423.37     60.39 o
  -4  -6   3      475.30      561.50     59.75 o
   4  -6   3      475.30      456.78     55.25 o
  -4  -6   3      475.30      601.33     53.97 o
  -4  -6  -3      475.30      545.44     62.32 o
   4   6  -3      475.30      521.67     61.03 o
  -4  -7  -3      316.30      334.72     52.04 o
  -4  -7   3      316.30      312.87     48.18 o
   4  -7  -3      316.30      350.78     53.32 o
  -4  -7   3      316.30      328.29     43.69 o
   4  -7   3      316.30      258.91     43.04 o
  -4  -8   3       27.58       -1.93     23.13 o
  -4  -8  -3       27.58       24.41     31.48 o
   4  -8   3       33.26       43.04     35.33 o
   4  -8   3       33.26       93.80     32.76 o
   4  -8  -3       33.26       33.41     34.69 o
  -4  -8   3       27.58       23.13     28.27 o
   4  -9   3     1172.07     1144.20    115.64 o
  -4  -9   3     1172.07     1058.11     97.65 o
   4  -9  -3     1172.07     1083.17    109.86 o
  -4  -9  -3     1172.07     1049.76    108.57 o
   4  -9   3     1172.07     1065.82    102.15 o
  -4  -9   3     1172.07     1067.11    109.22 o
   4 -10  -3      230.13      193.38     52.04 o
  -4 -10   3      228.72      228.71     60.39 o
  -4 -10  -3      228.72      239.63     57.18 o
   4 -10   3      230.13      228.71     60.39 o
  -4 -11  -3      102.39       91.23     52.04 o
  -4 -11   3      102.39      134.91     57.18 o
  -4 -11  -3      102.39      103.43     47.54 o
   4 -11   3       82.57      120.14     58.46 o
   4 -11  -3       82.57       57.82     40.47 o
   4   0  -4     8325.37     8314.56    511.39 o
   4   0   4     8325.36     7891.19    516.53 o
  -4   0  -4     8325.36     7846.86    515.24 o
  -4  -1   4      475.42      411.81     43.04 o
   4  -1  -4      475.42      488.26     40.47 o
   4   1  -4      475.42      495.33     36.62 o
  -4  -1   4      475.42      480.55     44.97 o
   4   1  -4      475.42      433.01     35.98 o
  -4   1  -4      475.42      410.52     39.19 o
  -4  -1  -4      475.42      488.26     43.04 o
   4   1   4      475.42      472.84     40.47 o
   4  -1   4      475.42      595.55     44.97 o
   4   1   4      475.42      479.27     37.26 o
  -4  -1  -4      475.42      499.18     37.26 o
  -4  -2   4     3151.69     3093.39    207.51 o
   4   2  -4     3151.69     2884.59    197.23 o
  -4   2  -4     3151.69     3122.30    201.73 o
   4  -2  -4     3151.69     3055.48    202.37 o
   4  -2   4     3151.69     2952.69    206.87 o
   4   2   4     3151.69     2891.66    196.59 o
  -4   2   4     3151.69     3142.86    200.44 o
   4   2   4     3151.69     3227.66    203.66 o
  -4  -2  -4     3151.69     3154.42    204.30 o
  -4  -2  -4     3151.69     3027.86    197.87 o
   4   2  -4     3151.69     3009.23    197.23 o
  -4  -2   4     3151.69     2785.01    199.80 o
  -4  -3  -4      865.49      835.18     73.24 o
   4  -3  -4      919.97      970.10     74.52 o
   4   3  -4      865.49      878.23     68.74 o
   4  -3   4      919.97      909.71     68.10 o
  -4  -3   4      865.49      819.76     74.52 o
  -4  -3   4      865.49      865.38     63.60 o
   4  -3   4      919.97     1000.29     79.02 o
  -4   3  -4      919.97      940.54     71.95 o
  -4  -3   4      865.49      946.97     62.96 o
   4   4  -4      287.95      338.57     37.26 o
   4  -4   4      216.39      167.04     34.69 o
  -4  -4   4      287.95      296.81     38.55 o
   4  -4   4      216.39      233.85     30.84 o
  -4  -4  -4      287.95      226.78     35.98 o
  -4  -4   4      287.95      336.00     30.20 o
  -4   4  -4      216.39      256.98     34.05 o
   4  -4  -4      216.39      259.55     37.90 o
   4   5  -4     2629.28     2785.01    193.38 o
  -4  -5  -4     2629.28     2342.37    195.30 o
  -4   5  -4     2629.28     2690.57    194.66 o
  -4  -5   4     2629.28     2497.20    197.23 o
   4  -5  -4     2629.28     3193.61    201.73 o
   4  -5   4     2629.28     2736.19    191.45 o
   4  -5   4     2629.28     3358.72    208.80 o
  -4  -6   4      362.64      434.94     44.33 o
   4  -6  -4      362.64      376.47     55.25 o
  -4   6  -4      362.64      439.43     52.68 o
   4  -6   4      362.64      442.00     58.46 o
   4  -6   4      362.64      416.31     47.54 o
  -4  -6   4      362.64      438.15     53.32 o
  -4  -6  -4      362.64      433.01     57.18 o
   4   6  -4      362.64      366.84     50.75 o
  -4  -7  -4      131.31       81.59     34.05 o
   4   7  -4      131.31       77.09     30.84 o
  -4  -7   4      131.31       98.94     34.05 o
  -4  -7   4      131.31      116.93     27.63 o
   4  -7   4      131.31      146.48     31.48 o
   4  -7   4      131.31      158.68     44.97 o
   4  -7  -4      131.31      103.43     37.26 o
  -4  -8   4     2541.37     2537.67    186.31 o
  -4  -8  -4     2541.37     2247.28    182.46 o
   4  -8   4     2553.42     2351.36    190.81 o
  -4  -8   4     2541.37     2120.72    168.96 o
   4  -8  -4     2553.42     2444.51    187.59 o
   4  -8   4     2553.42     2440.02    176.67 o
  -4  -9  -4       23.38       39.83     35.98 o
   4  -9   4       23.38      -24.41     37.90 o
   4  -9  -4       23.38        3.21     35.33 o
  -4  -9   4       23.38      -10.28     31.48 o
   4  -9   4       23.38       28.27     28.91 o
   4 -10   4      358.89      382.26     73.24 o
  -4 -10   4      353.68      344.99     69.38 o
   4 -10  -4      358.90      367.48     68.74 o
  -4 -10  -4      353.68      283.32     63.60 o
  -4 -11  -4      411.10      581.42     84.16 o
   4 -11  -4      290.69      283.96     66.17 o
  -4 -11   4      411.10      413.74     79.66 o
   4 -11   4      290.69      250.55     73.24 o
  -4  -1   5        9.23       -5.78     14.78 o
   4   1  -5        9.23        6.42      7.07 o
   4   1   5        9.23        8.99     13.49 o
   4   1   5        9.23       17.35     10.28 o
   4   1  -5        9.23        7.71      5.78 o
   4  -1  -5        9.23       14.13     10.28 o
  -4  -1  -5        9.23       18.63     13.49 o
  -4  -1  -5        9.23       14.13      8.35 o
  -4   1  -5        9.23        7.07      9.64 o
   4  -1   5        9.23       16.70     13.49 o
  -4  -1   5        9.23        7.07     14.13 o
  -4   2  -5     4500.85     4456.66    294.24 o
   4  -2  -5     4500.85     4286.41    295.53 o
   4   2   5     4500.84     4690.51    292.31 o
   4  -2   5     4500.85     4528.62    303.24 o
  -4  -2  -5     4500.84     4462.44    297.45 o
  -4   2   5     4500.85     4575.51    292.31 o
   4   2  -5     4500.85     4539.54    290.39 o
  -4  -2   5     4500.85     4392.42    295.53 o
  -4  -2   5     4500.85     4556.24    304.52 o
   4   2  -5     4500.85     4522.19    290.39 o
  -4  -2  -5     4500.84     4592.86    294.24 o
  -4  -3   5     3617.28     3777.59    257.62 o
   4  -3  -5     3617.28     3770.53    260.83 o
  -4  -3  -5     3617.28     3965.83    262.76 o
  -4  -3   5     3617.28     3837.34    266.62 o
   4   3  -5     3617.28     3847.62    254.41 o
  -4   3  -5     3617.28     4069.91    258.91 o
   4  -3   5     3617.28     3914.44    267.90 o
   4   3   5     3617.28     3954.91    253.77 o
   4   4  -5      100.60      110.50     22.49 o
  -4   4  -5       75.60       35.98     18.63 o
  -4  -4   5      100.60       82.23     26.98 o
  -4  -4   5      100.60      100.86     13.49 o
   4  -4   5       75.60       67.46     26.98 o
  -4  -4  -5      100.60       97.65     26.34 o
   4  -4  -5       75.60       61.68     25.06 o
  -4  -5   5     1005.93     1057.47     77.74 o
  -4  -5  -5     1005.93      984.23     92.51 o
   4  -5  -5     1005.93     1238.00     94.44 o
   4  -5   5     1005.93     1014.43     81.59 o
  -4  -5   5     1005.93      951.47     91.87 o
   4  -5   5     1005.93     1363.27    103.43 o
   4   5  -5     1005.93     1010.57     86.09 o
  -4   5  -5     1005.93     1033.70     88.02 o
   4  -6  -5      173.50      149.05     35.98 o
   4  -6   5      173.50      175.39     28.91 o
   4  -6   5      173.50      149.05     41.76 o
  -4   6  -5      173.50      165.11     33.41 o
  -4  -7   5        6.08        5.78     11.56 o
   4  -7  -5        6.08       -3.85     26.34 o
  -4  -7   5        6.08        7.07     22.49 o
   4   7  -5        6.08       19.27     27.63 o
  -4  -7  -5        6.08      -19.92     25.06 o
   4  -7   5        6.08       22.49     20.56 o
   4  -7   5        6.08        3.85     29.55 o
  -4  -8   5       20.61       -5.14     28.27 o
   4  -8   5       26.96       46.26     42.40 o
  -4  -8   5       20.61       20.56     19.27 o
  -4  -8  -5       20.61       93.80     38.55 o
   4  -8  -5       26.96       17.35     37.26 o
   4  -8   5       26.96       39.83     26.34 o
  -4  -9  -5      194.61      185.67     50.11 o
   4  -9  -5      194.61      175.39     51.40 o
   4  -9   5      194.61      167.04     57.82 o
  -4  -9   5      194.61      240.92     53.97 o
   4 -10   5      439.21      377.76     82.23 o
   4 -10  -5      439.21      362.98     71.31 o
  -4 -10   5      430.25      403.46     71.31 o
  -4 -10  -5      430.25      366.20     70.03 o
  -4 -11  -5      122.03      177.32     59.75 o
  -4 -11   5      122.03      107.93     54.61 o
   4 -11   5       93.03       80.31     52.68 o
   4 -11  -5       93.03       92.51     46.26 o
   4   0  -6      362.64      352.06     28.91 o
   4   0   6      362.64      347.56     37.26 o
  -4  -1   6      188.24      226.78     35.98 o
  -4  -1  -6      188.24      260.19     32.76 o
  -4  -1   6      188.24      203.01     34.69 o
   4   1   6      188.24      232.57     32.12 o
   4  -1  -6      188.24      295.53     29.55 o
   4   1   6      188.24      249.27     30.20 o
   4  -1   6      188.24      258.91     33.41 o
  -4   2  -6     1209.85     1235.43     89.30 o
  -4  -2   6     1209.85     1254.06     98.29 o
   4  -2   6     1209.85     1241.85     98.29 o
  -4  -2   6     1209.85     1281.68    100.86 o
  -4  -2  -6     1209.85     1242.49     94.44 o
   4  -2  -6     1209.85     1223.22     91.87 o
  -4  -3   6     2284.36     2286.47    159.97 o
  -4  -3  -6     2284.36     2332.09    159.97 o
  -4  -3   6     2284.36     2231.86    165.11 o
   4   3  -6     2284.36     2163.12    149.05 o
   4   3   6     2284.36     2214.52    154.83 o
   4  -4   6      273.05      249.27     44.33 o
  -4  -4  -6      363.35      434.29     48.18 o
   4   4  -6      363.35      498.54     41.12 o
  -4   4  -6      273.05      340.50     41.76 o
   4  -4   6      273.05      321.22     33.41 o
  -4  -4   6      363.35      452.28     52.04 o
   4  -4  -6      273.05      264.69     41.76 o
  -4  -5  -6        2.83      -21.20     21.20 o
   4  -5   6        2.83       14.78     12.21 o
  -4  -5   6        2.83      -15.42     17.99 o
  -4   5  -6        2.83       -2.57     16.70 o
   4   5  -6        2.83       10.28     16.06 o
   4  -5  -6        2.83       30.20     21.84 o
   4  -5   6        2.83        2.57     22.49 o
   4  -6  -6     1169.64     1074.17     98.29 o
  -4   6  -6     1169.64     1159.62     95.08 o
  -4  -6   6     1169.63     1049.76     98.94 o
  -4  -6  -6     1169.64     1102.44    100.86 o
  -4  -6   6     1169.63     1057.47     78.38 o
   4   6  -6     1169.63     1050.40     91.87 o
   4  -6   6     1169.64     1206.52    108.57 o
  -4  -7  -6      277.45      308.38     53.97 o
   4   7  -6      277.44      248.63     44.33 o
   4  -7   6      277.45      141.34     28.91 o
  -4  -7   6      277.44      274.33     52.04 o
  -4   7  -6      277.45      222.93     41.12 o
   4  -7  -6      277.45      224.21     47.54 o
  -4  -7   6      277.44      230.00     30.84 o
   4  -7   6      277.45      313.51     60.39 o
   4  -8   6      396.28      353.35     69.38 o
  -4  -8   6      396.09      323.15     60.39 o
  -4  -8  -6      396.09      309.02     59.11 o
   4  -8  -6      396.28      470.91     67.46 o
   4  -9   6      438.07      456.78     81.59 o
  -4  -9  -6      438.07      503.04     75.81 o
  -4  -9   6      438.07      456.78     75.17 o
   4  -9  -6      438.07      593.62     82.23 o
   4 -10   6       27.70      142.62     58.46 o
   4 -10  -6       27.70       73.24     46.90 o
  -4 -10  -6        0.07      -27.63     34.05 o
  -4 -10   6        0.07        7.07     34.05 o
   4 -11   6      167.01      167.68     71.31 o
  -4 -11  -6      270.99      391.89     74.52 o
  -4 -11   6      270.99      368.77     74.52 o
   4 -11  -6      167.01       72.60     55.89 o
  -4  -1   7      122.43      175.39     33.41 o
  -4  -1   7      122.43      129.13     30.84 o
   4  -1  -7      122.43      126.56     19.27 o
   4   1   7      122.43      170.25     30.20 o
   4   1   7      122.43      172.18     26.34 o
  -4  -1  -7      122.43      140.70     24.41 o
   4  -1   7      122.43      150.98     28.27 o
   4  -2   7      122.00      150.98     30.84 o
   4  -2  -7      122.00      162.54     25.06 o
  -4  -2  -7      122.00      165.11     28.27 o
  -4  -2   7      122.00      153.55     32.76 o
  -4   2  -7      122.00      165.11     22.49 o
  -4  -2   7      122.00      180.53     34.69 o
   4  -3   7      102.10      100.86     28.27 o
   4   3   7      102.10       94.44     25.70 o
  -4  -3  -7      102.10      120.14     26.98 o
  -4  -3   7      102.10       98.94     31.48 o
   4  -3  -7      102.10       97.65     24.41 o
  -4  -3   7      102.10       88.02     28.91 o
   4   3  -7      102.10      123.99     17.35 o
  -4   3  -7      102.10      133.63     23.13 o
  -4   4  -7     1146.89     1132.64    105.36 o
  -4  -4   7     1526.20     1775.08    125.92 o
   4   4  -7     1526.20     1630.53    104.72 o
   4  -4  -7     1146.89     1162.19    110.50 o
  -4  -4  -7     1526.21     1653.66    116.28 o
   4  -4   7     1146.89     1105.01    115.64 o
   4   4   7     1526.21     1890.72    115.64 o
   4  -5   7       11.73       -0.64     23.13 o
  -4  -5  -7       11.73       33.41     27.63 o
  -4   5  -7       11.73       35.98     20.56 o
  -4  -5   7       11.73       26.34     28.27 o
   4  -5   7       11.73       20.56     11.56 o
   4   5  -7       11.73       10.92     16.70 o
   4  -5  -7       11.73        9.64     24.41 o
  -4  -6   7     1663.43     1712.77    137.48 o
  -4  -6  -7     1663.43     1949.19    138.13 o
   4  -6  -7     1663.44     1500.12    130.42 o
   4  -6   7     1663.43     1597.13    113.71 o
   4   6  -7     1663.43     1535.45    121.42 o
   4  -6   7     1663.43     1456.43    136.84 o
  -4   6  -7     1663.43     1507.18    123.99 o
   4  -7  -7      641.18      506.25     71.95 o
  -4  -7  -7      641.18      538.37     75.81 o
   4  -7   7      641.18      672.00     84.80 o
   4  -7   7      641.18      647.59     55.89 o
  -4  -7   7      641.18      598.76     77.09 o
  -4  -8  -7      103.13      126.56     44.97 o
  -4  -8   7      103.13       79.02     43.69 o
   4  -8   7      108.49      135.56     48.83 o
   4  -8  -7      108.49       60.39     37.90 o
  -4  -9  -7       48.95       29.55     38.55 o
   4  -9  -7       48.95       50.11     40.47 o
  -4  -9   7       48.95       -1.93     32.76 o
   4  -9   7       48.95        4.50     36.62 o
  -4 -10   7      248.77      194.66     63.60 o
   4 -10   7      257.86      277.54     72.60 o
   4 -10  -7      257.86      353.99     73.24 o
  -4 -10  -7      248.77      292.96     66.81 o
  -4 -11  -7        3.81      -39.19     39.19 o
  -4 -11   7        3.81      -16.70     43.04 o
   4 -11  -7        0.51      -37.26     37.26 o
   4 -11   7        0.51       19.92     46.90 o
   4   0   8       25.57       12.85     21.20 o
  -4   0   8       25.57       18.63     22.49 o
   4   0   8       25.57       -0.64     16.06 o
  -4  -1  -8     4058.91     4324.96    271.76 o
  -4  -1   8     4058.90     3959.41    283.32 o
  -4  -1   8     4058.90     3797.51    275.61 o
   4   1   8     4058.91     4157.92    276.25 o
   4  -1   8     4058.90     3982.53    278.82 o
   4   1   8     4058.91     4148.29    274.97 o
   4  -2  -8     1480.11     1503.33    111.14 o
  -4  -2   8     1480.11     1514.25    122.07 o
  -4  -2  -8     1480.10     1712.77    116.28 o
  -4   2  -8     1480.10     1564.36    109.22 o
   4  -2   8     1480.10     1489.84    121.42 o
   4   2   8     1480.10     1566.29    118.85 o
  -4  -2   8     1480.11     1453.22    123.35 o
   4   3   8      155.33      175.39     34.69 o
  -4  -3   8      155.33      219.72     40.47 o
  -4  -3  -8      155.33      189.52     33.41 o
   4   3  -8      155.33      185.03     22.49 o
  -4  -3   8      155.33      239.63     43.04 o
  -4  -4   8        8.91       -9.64     24.41 o
   4  -4  -8        6.70       11.56     18.63 o
   4  -4   8        6.70      -21.20     21.20 o
  -4   4  -8        6.70       -1.93     15.42 o
   4   4  -8        8.91       14.13     14.13 o
  -4  -4  -8        8.91       21.84     21.20 o
   4   4   8        8.91        9.64     21.84 o
   4  -5  -8      668.74      794.71     74.52 o
   4  -5   8      668.74      775.43     81.59 o
  -4  -5  -8      668.75      588.48     71.95 o
  -4   5  -8      668.74      693.20     66.17 o
   4   5  -8      668.74      661.72     60.39 o
  -4  -5   8      668.74      640.52     75.81 o
   4   6  -8       67.98       48.18     25.06 o
   4  -6  -8       67.98       80.95     35.33 o
  -4  -6   8       67.98       63.60     37.26 o
  -4   6  -8       67.98       90.59     29.55 o
   4  -6   8       67.98       98.29     40.47 o
  -4  -6  -8       67.98      104.72     39.19 o
   4  -7   8      241.55      198.52     55.25 o
  -4  -7   8      241.55      265.97     54.61 o
  -4  -7  -8      241.56      247.34     52.68 o
   4  -7  -8      241.55      211.37     49.47 o
   4  -8   8      123.18       91.23     49.47 o
  -4  -8  -8       71.21       57.82     41.76 o
   4  -8  -8      123.19      102.15     40.47 o
  -4  -8   8       71.21       70.03     40.47 o
  -4  -9   8       13.71       50.75     39.19 o
   4  -9   8       13.71        8.35     40.47 o
  -4  -9  -8       13.71       66.17     39.83 o
   4  -9  -8       13.71      -14.78     32.76 o
   4 -10  -8       20.76       10.92     44.33 o
  -4 -10   8       10.75       19.27     39.19 o
   4 -10   8       20.76      100.86     55.89 o
  -4 -10  -8       10.75      -35.98     35.98 o
  -4  -1  -9        1.55       -0.64     14.13 o
  -4  -1   9        1.55       -3.85     21.20 o
   4   1   9        1.55       19.92     23.77 o
   4  -1   9        1.55        3.21     21.20 o
   4  -1  -9        1.55       -1.28     11.56 o
  -4  -1   9        1.55      -16.06     19.27 o
   4   1   9        1.55       -2.57     17.35 o
  -4  -2  -9     2489.70     2461.22    177.32 o
  -4  -2   9     2489.70     2462.50    186.95 o
  -4   2  -9     2489.70     2578.79    171.53 o
   4  -2  -9     2489.70     2511.33    173.46 o
  -4  -2   9     2489.70     2621.83    192.73 o
   4  -2   9     2489.70     2462.50    187.59 o
   4   2   9     2489.70     2662.30    183.74 o
  -4  -3   9       52.36       36.62     26.98 o
   4   3   9       52.36      -19.27     19.27 o
  -4  -3   9       52.36       23.77     25.06 o
  -4  -3  -9       52.36       56.54     23.77 o
   4  -3   9       52.35       46.26     29.55 o
  -4   3  -9       52.35       57.18     17.99 o
   4  -3  -9       52.36        0.00     17.35 o
   4   4   9     2360.85     2768.31    184.38 o
   4  -4   9     1774.12     1958.18    188.88 o
   4   4  -9     2360.85     2611.55    170.25 o
  -4  -4   9     2360.85     2688.00    197.23 o
  -4  -4  -9     2360.85     2602.56    184.38 o
   4   5   9        9.72       14.78     26.98 o
   4  -5  -9        9.72       17.99     25.06 o
  -4  -5  -9        9.72        0.00     23.77 o
   4   5  -9        9.72      -10.28     15.42 o
  -4   5  -9        9.72        5.14     21.84 o
   4  -5   9        9.72       -1.93     25.06 o
  -4  -5   9        9.72        9.64     28.27 o
   4  -6   9       74.32       37.26     37.26 o
   4  -6  -9       74.32       74.52     34.69 o
   4   6  -9       74.32       60.39     25.06 o
  -4  -6  -9       74.32      136.84     41.76 o
  -4  -6   9       74.32       77.09     36.62 o
   4  -7   9       48.70       -6.42     32.76 o
  -4  -7   9       48.70       10.92     32.12 o
   4  -7  -9       48.70       65.53     40.47 o
  -4  -7  -9       48.69       11.56     35.33 o
  -4  -8  -9       20.12       14.78     34.69 o
  -4  -8   9       20.12       -2.57     35.98 o
   4  -8   9      111.82       27.63     41.12 o
   4  -8  -9      111.82      158.68     44.33 o
  -4  -9  -9        0.34       -3.85     36.62 o
  -4  -9   9        0.34       70.03     47.54 o
   4  -9   9        0.34      -25.06     31.48 o
   4  -9  -9        0.34      -29.55     32.76 o
  -4 -10  -9      140.32      131.06     57.18 o
   4 -10   9      143.84      133.63     58.46 o
  -4 -10   9      140.32      157.40     60.39 o
   4 -10  -9      143.84      193.38     64.89 o
  -4   0  10      115.62      153.55     41.12 o
   4   0  10      115.62      142.62     37.90 o
   4   0  10      115.62      174.10     35.33 o
   4  -1  10      193.82      190.16     38.55 o
  -4   1  10      193.82      238.35     48.18 o
   4   1  10      193.82      177.96     35.33 o
   4  -1 -10      193.82      247.34     28.27 o
  -4  -1 -10      193.82      231.92     32.76 o
   4   1  10      193.82      125.28     37.26 o
  -4  -1  10      193.82      170.89     43.04 o
  -4  -1  10      193.82      183.10     43.69 o
   4  -2 -10     1133.93     1000.29     86.73 o
   4   2  10     1133.93     1329.22    104.72 o
  -4  -2 -10     1133.93     1289.39     94.44 o
   4  -2  10     1133.93     1198.81    104.08 o
  -4   2 -10     1133.93     1136.49     85.45 o
  -4  -2  10     1133.93     1146.77    106.65 o
  -4  -2  10     1133.93     1160.26    106.65 o
   4  -3  10      831.54      864.73     85.45 o
  -4  -3 -10      829.98      791.50     73.24 o
   4   3  10      829.98      726.61     77.74 o
   4  -3 -10      831.54      774.79     70.67 o
  -4   3 -10      831.54      774.79     65.53 o
  -4  -3  10      829.97      932.19     89.30 o
  -4  -3  10      829.97      762.59     82.88 o
   4   4 -10     1132.81     1172.47     75.17 o
  -4   4 -10      851.28      763.87     78.38 o
  -4  -4 -10     1132.81     1171.83     91.87 o
   4  -4 -10      851.28      855.10     85.45 o
   4   4  10     1132.81     1207.80     94.44 o
  -4  -4  10     1132.81     1067.75    101.51 o
   4  -4  10      851.28      752.31     92.51 o
  -4  -5 -10      216.71      247.34     44.97 o
   4  -5 -10      216.71      207.51     43.04 o
   4   5  10      216.71      317.37     49.47 o
   4   5 -10      216.71      222.29     31.48 o
  -4   5 -10      216.71      196.59     36.62 o
   4  -5  10      216.71      237.06     52.04 o
  -4  -5  10      216.71      244.77     52.68 o
   4  -6 -10        0.04       22.49     29.55 o
   4  -6  10        0.04       12.21     34.05 o
   4   6  10        0.04       -6.42     25.70 o
  -4  -6 -10        0.04       46.26     32.12 o
  -4  -6  10        0.04       84.80     39.83 o
   4  -7  10     1072.94     1000.29    111.14 o
   4  -7 -10     1072.94      965.60    100.86 o
  -4  -7  10     1072.94      941.83    109.86 o
  -4  -7 -10     1072.94     1058.11    104.08 o
   4  -8  10      625.47      501.75     83.52 o
  -4  -8 -10      400.75      353.35     70.03 o
   4  -8 -10      625.47      664.93     78.38 o
  -4  -8  10      400.76      387.40     75.81 o
  -4  -9  10       14.06       34.69     46.90 o
  -4  -9 -10       14.06      -32.12     32.12 o
   4  -9  10       14.06      -28.27     37.26 o
   4  -9 -10       14.06      -30.84     34.69 o
   4 -10  10       29.50       24.41     50.75 o
  -4 -10  10       14.00       -5.78     45.61 o
  -4  -1  11      969.93      882.72     95.08 o
  -4  -1  11      969.93      893.65     95.08 o
  -4   1  11      969.93     1284.25    104.72 o
  -4  -1 -11      969.93      936.05     81.59 o
   4  -1 -11      969.93     1090.23     76.45 o
   4  -1  11      969.93     1009.29     94.44 o
   4   1  11      969.93      918.06     93.15 o
  -4  -2  11      269.44      229.35     50.75 o
  -4  -2  11      269.44      193.38     48.18 o
  -4  -2 -11      269.44      247.98     37.26 o
   4   2  11      269.44      294.24     49.47 o
  -4   2 -11      269.44      240.28     31.48 o
   4  -2  11      269.44      238.35     47.54 o
   4  -2 -11      269.44      248.63     33.41 o
  -4  -3  11      945.29      723.40     84.16 o
   4  -3  11      945.29     1006.72     93.15 o
   4  -3 -11      945.30      760.02     73.24 o
  -4   3 -11      945.29      918.70     68.74 o
   4   3  11      945.30      760.66     82.88 o
  -4  -3 -11      945.30      727.25     74.52 o
  -4  -3  11      945.29      896.21     91.87 o
  -4  -4  11       15.18       63.60     37.26 o
   4   4  11       15.18        3.85     28.91 o
  -4  -4 -11       15.18       42.40     25.70 o
   4  -4  11       11.41       42.40     34.05 o
  -4   4 -11       11.41       17.35     18.63 o
   4   4 -11       15.18       13.49     14.78 o
   4  -4 -11       11.41       24.41     24.41 o
   4   5  11       53.45       23.13     30.20 o
  -4  -5 -11       53.45       57.82     30.20 o
   4   5 -11       53.45       22.49     18.63 o
  -4  -5  11       53.45       32.12     34.69 o
  -4  -6  11       29.97        3.85     37.26 o
  -4  -6 -11       29.97      109.22     37.90 o
   4  -6  11       29.97       22.49     39.83 o
   4   6  11       29.97       46.26     29.55 o
   4  -6 -11       29.97       13.49     30.84 o
  -4  -7 -11      213.08      127.85     48.18 o
   4  -7  11      213.08      235.14     62.96 o
   4   7  11      213.08      260.83     52.04 o
  -4  -7  11      213.08      307.09     66.81 o
   4  -7 -11      213.08      293.60     57.18 o
   4  -8 -11      206.31      195.95     53.97 o
  -4  -8 -11      204.90      157.40     53.32 o
   4  -8  11      206.31      193.38     64.24 o
  -4  -8  11      204.90      160.61     55.25 o
  -4  -9  11        3.96      -38.55     38.55 o
   4  -9 -11        3.96       16.06     39.83 o
   4  -9  11        3.96      -25.70     39.19 o
  -4  -9 -11        3.96        5.14     41.12 o
   4   0  12     4526.67     4445.74    305.81 o
  -4   0  12     4526.68     4109.74    304.52 o
   4   0  12     4526.67     4383.42    305.81 o
   4  -1  12      493.60      470.91     66.17 o
  -4   1  12      493.60      614.82     76.45 o
  -4  -1  12      493.60      436.22     70.67 o
  -4  -1  12      493.60      465.77     70.03 o
   4  -1 -12      493.60      630.88     50.11 o
  -4  -1 -12      493.60      533.87     55.89 o
   4   1  12      493.60      429.80     68.74 o
  -4  -2  12       19.69       23.77     32.76 o
   4  -2 -12       19.69       26.34     19.92 o
  -4   2  12       19.69      -25.70     25.70 o
  -4  -2  12       19.69       35.98     34.05 o
   4   2  12       19.69       38.55     34.69 o
  -4   2 -12       19.69       19.27     15.42 o
  -4  -2 -12       19.69       27.63     23.77 o
   4  -2  12       19.69       35.33     30.84 o
  -4  -3  12      332.10      289.74     60.39 o
   4  -3  12      492.07      640.52     71.95 o
   4   3  12      332.10      289.74     54.61 o
  -4  -3 -12      332.10      297.45     46.90 o
  -4  -3  12      332.10      314.80     60.39 o
   4   4  12        8.51       -6.42     30.20 o
   4  -4  12        6.40       -8.35     28.91 o
   4  -4 -12        6.40       -8.35     22.49 o
  -4  -4 -12        8.51       -4.50     20.56 o
  -4  -4  12        8.51       39.19     35.33 o
  -4  -5 -12       18.72      -10.92     24.41 o
   4  -5  12       18.72       -1.93     33.41 o
   4  -5 -12       18.72       30.84     28.91 o
  -4  -5  12       18.72       68.10     39.19 o
   4   5  12       18.72        5.78     29.55 o
   4   6  12      867.62      749.74     86.09 o
   4  -6  12      867.61      638.59     97.01 o
  -4  -6  12      867.62      861.52    102.79 o
  -4  -6 -12      867.62      841.61     90.59 o
   4  -6 -12      867.61      790.21     86.09 o
   4   7  12       60.10       48.83     38.55 o
   4  -7  12       60.10       39.19     45.61 o
  -4  -7 -12       60.10       48.18     38.55 o
   4  -7 -12       60.10       39.83     33.41 o
  -4  -7  12       60.10       10.92     39.83 o
  -4  -8 -12      177.13      180.53     56.54 o
   4   8  12      177.13      154.83     50.11 o
  -4  -8  12      177.13      230.64     67.46 o
   4  -8 -12      199.78      290.39     61.68 o
   4  -8  12      199.77      232.57     66.17 o
  -4   1  13        3.73        3.21     35.98 o
  -4  -1  13        3.73       -8.35     32.76 o
   4  -1 -13        3.73        2.57     14.13 o
   4   1  13        3.73       50.11     36.62 o
   4  -1  13        3.73       44.33     35.33 o
  -4  -1  13        3.73       26.34     32.12 o
  -4  -1 -13        3.73       -5.78     19.27 o
  -4   2 -13       10.94        3.85     16.06 o
  -4   2  13       10.94       34.69     36.62 o
  -4  -2  13       10.94      -19.27     30.20 o
  -4  -2  13       10.94       -8.35     32.12 o
   4  -2 -13       10.94       -3.21     17.99 o
   4  -2  13       10.94        5.78     28.91 o
  -4  -2 -13       10.94        4.50     20.56 o
   4   2  13       10.94       36.62     35.33 o
  -4   3  13        2.49      -15.42     34.69 o
   4   3  13        2.49        2.57     30.20 o
  -4  -3 -13        2.49       22.49     23.77 o
   4  -3  13        2.49       18.63     34.05 o
  -4  -3  13        2.49      -26.98     26.98 o
   4  -3 -13        2.49        7.71     22.49 o
  -4  -3  13        2.49       -8.99     30.84 o
  -4  -4 -13      198.24      178.60     39.83 o
  -4  -4  13      198.24      322.51     67.46 o
   4   4  13      198.24      282.03     56.54 o
   4  -4  13      148.97      163.82     52.68 o
   4  -4 -13      148.97      158.04     39.19 o
   4  -5  13      831.43      816.55    102.15 o
   4   5  13      831.44      906.49     93.80 o
  -4  -5 -13      831.44      758.09     85.45 o
   4  -5 -13      831.44      828.12     84.80 o
  -4  -5  13      831.44      785.07    102.15 o
   4   6  13       23.78       12.85     32.76 o
  -4  -6  13       23.78       21.20     46.90 o
  -4  -6 -13       23.78       21.84     35.98 o
   4  -6 -13       23.78       21.84     33.41 o
   4  -6  13       23.78       23.13     39.83 o
  -4  -7  13      123.79      171.53     60.39 o
   4  -7 -13      123.79      145.84     48.18 o
  -4  -7 -13      123.79      147.12     52.68 o
   4  -7  13      123.79      159.33     60.39 o
   4   7  13      123.79      148.41     48.83 o
  -4  -8  13       25.41       59.75     50.75 o
   4  -8  13       28.17        7.71     46.26 o
   4  -8 -13       28.17       57.18     40.47 o
   4   8  13       25.41        7.07     43.69 o
  -4  -8 -13       25.41       29.55     45.61 o
   4   0  14      216.62      166.39     48.18 o
  -4   0 -14      216.62      240.28     36.62 o
  -4   0  14      216.62      161.25     55.89 o
   4   0  14      216.62      316.73     62.96 o
  -4   1  14     1659.14     2201.67    157.40 o
   4  -1  14     1659.15     1716.62    144.55 o
   4   1  14     1659.13     1503.33    141.34 o
  -4  -1  14     1659.14     1344.00    141.98 o
  -4  -1 -14     1659.13     1440.37    121.42 o
  -4   2  14      546.68      485.05     78.38 o
  -4  -2  14      546.68      507.53     79.66 o
  -4  -2  14      546.68      496.61     79.66 o
   4  -2 -14      546.68      489.55     52.68 o
  -4  -2 -14      546.67      475.41     57.82 o
   4  -2  14      546.67      544.80     76.45 o
   4   2  14      546.67      460.64     73.24 o
  -4  -3 -14        7.99       33.41     25.70 o
  -4  -3  14        7.99      -30.20     34.05 o
  -4  -3  14        7.99      -34.05     34.05 o
   4  -3  14       87.18      125.28     46.26 o
  -4   3  14       87.17       66.81     43.69 o
   4   3  14        7.99      -32.12     32.76 o
   4  -3 -14       87.17      204.30     35.98 o
   4  -4  14      110.42      102.15     49.47 o
  -4   4  14      110.42       59.11     44.97 o
   4   4  14      146.94      188.24     52.04 o
  -4  -4  14      146.94      132.99     52.68 o
   4  -4 -14      110.42      101.51     35.98 o
  -4  -4 -14      146.94      181.81     41.12 o
   4  -5  14        0.80       45.61     39.83 o
   4  -5 -14        0.80       47.54     31.48 o
   4   5  14        0.80       13.49     34.69 o
  -4  -5  14        0.80      -22.49     34.05 o
  -4  -5 -14        0.80       12.21     30.20 o
  -4  -6  14      292.58      301.31     77.09 o
   4  -6 -14      292.59      247.34     53.97 o
  -4  -6 -14      292.58      301.95     60.39 o
   4  -6  14      292.58      303.88     75.17 o
   4   6  14      292.58      316.73     64.89 o
   4  -7 -14       14.42       45.61     37.26 o
   4  -7  14       14.42       59.11     53.97 o
  -4  -7 -14       14.42       -3.85     38.55 o
  -4  -7  14       14.42       23.77     51.40 o
   4   7  14       14.42       50.75     41.76 o
  -4  -1 -15        9.50       34.05     25.06 o
   4  -1  15        9.50       -8.35     34.05 o
  -4   1  15        9.50      -26.34     37.26 o
   4   1  15        9.50      -12.85     32.76 o
   4  -1 -15        9.50       -7.71     16.70 o
  -4  -1  15        9.50       58.46     43.69 o
   4  -2 -15       84.49       70.03     25.70 o
  -4  -2  15       84.49      128.49     50.11 o
  -4  -2 -15       84.49       56.54     29.55 o
   4  -2  15       84.49      115.64     48.83 o
   4   2  15       84.49      113.71     48.18 o
  -4   2  15       84.49       37.90     43.04 o
  -4  -2  15       84.49       88.02     46.90 o
   4  -3 -15      625.68      489.55     61.03 o
  -4  -3  15      625.68      673.93     88.02 o
  -4  -3  15      625.68      567.28     88.66 o
  -4   3  15      625.68      477.98     83.52 o
   4  -3  15      625.68      544.80     84.16 o
  -4  -3 -15      625.68      570.49     65.53 o
   4   3  15      625.68      631.53     86.09 o
   4   4  15       86.40        5.14     37.90 o
  -4  -4 -15       86.40       79.02     34.05 o
   4  -4 -15       64.93       23.13     26.98 o
  -4   4  15       64.93       29.55     40.47 o
  -4  -4  15       86.40      124.63     54.61 o
   4  -4  15       64.93       36.62     43.04 o
  -4  -5  15      456.02      461.92     89.30 o
   4   5  15      456.02      486.33     75.81 o
  -4  -5 -15      456.02      490.83     70.67 o
   4  -5 -15      456.02      377.12     61.68 o
  -4   5  15      456.02      429.80     79.66 o
   4  -5  15      456.02      442.00     83.52 o
  -4  -6 -15        7.14       12.85     35.98 o
   4   6  15        7.14       37.26     46.90 o
   4  -6 -15        7.14        3.21     29.55 o
   4  -6  15        7.14      -40.47     40.47 o
  -4  -6  15        7.14       23.77     46.26 o
  -4   0 -16      357.48      344.99     48.18 o
  -4   0  16      357.48      409.24     79.66 o
   4  -1  16       80.31       80.31     44.97 o
  -4   1  16       80.31      115.00     53.32 o
   4  -1 -16       80.31      100.86     23.77 o
   4   1  16       80.31      143.27     53.32 o
  -4  -1 -16       80.31       66.17     29.55 o
  -4  -1  16       80.31       55.89     49.47 o
  -4  -2  16       27.95      -21.20     37.90 o
  -4  -2  16       27.95       34.05     41.76 o
  -4   2  16       27.95       89.30     47.54 o
   4  -2 -16       27.95       39.19     23.13 o
   4   2  16       27.95       18.63     39.83 o
   4  -2  16       27.95       23.13     40.47 o
  -4  -2 -16       27.95       14.13     24.41 o
  -4  -3  16       13.93       74.52     49.47 o
   4  -3 -16       37.62       55.25     28.27 o
  -4  -3  16       13.93       11.56     46.26 o
   4  -3  16       37.62       51.40     45.61 o
  -4   3  16       37.62       40.47     49.47 o
  -4  -3 -16       13.93        0.64     26.34 o
   4   3  16       13.93       -1.28     35.33 o
   4  -4  16       47.51       37.26     52.04 o
   4   4  16       63.22       87.37     52.04 o
  -4  -4 -16       63.22      111.79     37.90 o
   4  -4 -16       47.51       33.41     30.84 o
  -4  -4  16       63.22       95.08     54.61 o
  -4   4  16       47.51       17.99     39.83 o
   4  -5  16      101.82       43.04     45.61 o
  -4  -5 -16      101.82       84.80     39.83 o
  -4  -5  16      101.82       71.31     55.89 o
   4   5  16      101.82      105.36     50.75 o
   4  -5 -16      101.82       98.94     37.90 o
  -4   5  16      101.82      135.56     61.68 o
  -4  -1 -17        4.51        6.42     24.41 o
  -4   1  17        4.51      -17.99     41.12 o
   4   1  17        4.51       -6.42     44.33 o
  -4  -1  17        4.51      -38.55     38.55 o
  -4   1 -17        4.51       25.70     23.77 o
   4  -1 -17        4.51        5.78     19.27 o
   4  -1  17        4.51      -14.13     36.62 o
   4   2  17       74.93       98.29     52.04 o
  -4   2  17       74.93       70.03     53.97 o
   4  -2 -17       74.93       59.75     27.63 o
  -4  -2 -17       74.93      116.28     35.33 o
  -4  -2  17       74.93      148.41     61.03 o
   4  -2  17       74.93       26.98     44.97 o
   4  -3  17        0.01      -12.21     44.97 o
  -4  -3 -17        0.01       -8.99     26.98 o
   4   3  17        0.01      -20.56     43.04 o
  -4   3  17        0.01      -30.84     30.84 o
   4  -3 -17        0.01       28.27     26.34 o
  -4  -3  17        0.01       -1.93     43.04 o
  -4   0  18       37.05       52.68     57.82 o
  -4   0 -18       37.05        3.85     25.70 o
   5   1   0     5593.84     5771.75    380.97 o
  -5   1   0     5593.84     5962.56    381.61 o
  -5  -1   0     5593.84     5827.00    380.33 o
  -5  -1   0     5593.84     5963.84    381.61 o
   5   1   0     5593.84     5872.62    379.04 o
   5  -1   0     5593.84     5995.97    382.26 o
   5  -3   0     1410.17     1294.53     97.01 o
  -5   3   0     1410.17     1338.86     97.01 o
  -5  -3   0     1410.17     1209.73     94.44 o
  -5  -5   0    10564.35    11860.87    763.23 o
  -5  -5   0    10564.35    11795.34    763.23 o
   5  -7   0      165.78      192.09     43.69 o
  -5  -7   0      158.87      267.90     40.47 o
  -5  -7   0      158.87      234.49     41.76 o
  -5  -9   0       94.52       91.23     41.12 o
  -5  -9   0       94.52      100.22     39.83 o
   5  -9   0       97.32       88.66     39.19 o
   5 -11   0      662.78      652.08     86.09 o
  -5 -11   0      662.78      641.16     89.94 o
  -5  -1   1     9083.37     8985.92    573.71 o
   5  -1  -1     9083.37     9067.51    576.28 o
   5   1  -1     9083.37     8779.05    574.35 o
  -5   1   1     9083.37     9093.85    575.63 o
   5   1  -1     9083.37     8895.33    576.28 o
   5  -1   1     9083.35     8896.62    575.63 o
   5   1   1     9083.39     9035.39    576.92 o
  -5  -1  -1     9083.39     9038.60    576.28 o
   5   1  -1     9083.37     8845.22    574.35 o
  -5   1  -1     9083.35     9267.95    576.28 o
  -5  -1   1     9083.37     8930.03    574.35 o
   5  -3  -1       53.78       86.73     21.84 o
   5  -3   1       53.78       58.46     18.63 o
  -5   3  -1       53.78       57.18     18.63 o
  -5   3   1       53.78       62.96     17.99 o
  -5  -3  -1       53.78       45.61     17.35 o
   5  -4   1        6.90       14.13     17.35 o
   5  -4  -1        6.90       -4.50     17.35 o
  -5  -4  -1        6.90       -5.14     16.06 o
  -5   4  -1        6.90        1.93     13.49 o
   5   4   1        6.90       -7.71     14.13 o
  -5  -4   1        6.90      -10.28     17.35 o
  -5  -4  -1        6.90       22.49     12.21 o
  -5  -4   1        6.90        3.85     14.13 o
   5   4  -1        6.90       10.92     17.35 o
   5   4  -1        6.90       23.77      8.35 o
  -5  -5   1     3706.43     4132.87    285.89 o
  -5  -5   1     3706.43     4323.67    286.53 o
  -5  -5  -1     3706.42     4280.63    283.96 o
  -5  -5  -1     3706.42     4306.33    289.74 o
   5   5  -1     3706.43     4272.28    288.46 o
   5  -6  -1      285.37      253.77     44.97 o
   5  -6   1      285.37      297.45     45.61 o
  -5  -6  -1      285.37      222.29     40.47 o
  -5  -6   1      285.37      280.11     41.76 o
  -5  -6   1      285.37      262.12     38.55 o
  -5  -6  -1      285.37      280.75     37.26 o
  -5  -7   1       19.41      -10.92     21.20 o
  -5  -7  -1       19.41       26.98     26.98 o
  -5  -7   1       19.41       48.18     25.06 o
   5  -7  -1       21.11       13.49     23.77 o
   5  -7   1       21.11       15.42     24.41 o
  -5  -7  -1       19.41       12.21     21.20 o
   5  -8  -1      247.89      279.46     51.40 o
  -5  -8   1      247.89      168.96     41.12 o
   5  -8   1      247.89      263.40     47.54 o
  -5  -8   1      247.89      234.49     44.97 o
  -5  -8  -1      247.89      255.69     47.54 o
  -5  -8  -1      247.89      228.07     42.40 o
  -5  -9   1      277.31      261.48     50.75 o
   5  -9  -1      309.74      380.33     61.68 o
  -5  -9  -1      277.31      203.66     52.68 o
  -5  -9  -1      277.31      274.33     52.68 o
   5  -9   1      309.74      482.48     62.96 o
  -5  -9   1      277.31      283.32     54.61 o
   5 -10  -1       79.23       71.95     41.76 o
  -5 -10  -1       79.23       55.25     34.69 o
  -5 -10   1       79.23       73.88     38.55 o
  -5 -10  -1       79.23      118.85     44.97 o
   5 -10   1       79.23       57.18     35.98 o
  -5 -10   1       79.23      103.43     44.97 o
  -5 -11  -1       82.14      123.35     53.97 o
  -5 -11   1       82.14      112.43     53.32 o
  -5 -11  -1       82.14       70.67     43.04 o
   5 -11  -1       82.14       92.51     45.61 o
  -5   0  -2     8607.56     8433.41    551.22 o
  -5   0   2     8607.55     8761.06    549.94 o
  -5   0   2     8607.55     8668.55    549.29 o
   5   0  -2     8607.55     8533.64    550.58 o
  -5  -1   2     1950.42     1786.65    123.99 o
  -5   1  -2     1950.42     1757.10    123.99 o
   5   1  -2     1950.42     1761.59    122.07 o
   5  -1  -2     1950.42     1856.67    124.63 o
   5   1  -2     1950.42     1686.43    122.07 o
  -5   1   2     1950.42     1981.95    123.99 o
  -5  -1   2     1950.42     1749.39    120.78 o
  -5  -1   2     1950.42     1846.40    121.42 o
   5  -1   2     1950.42     1843.18    123.99 o
  -5  -1  -2     1950.41     1739.11    125.28 o
   5  -3   2      490.87      499.82     46.90 o
  -5  -3  -2      490.86      464.49     46.90 o
  -5   3  -2      490.87      456.78     46.90 o
   5  -3  -2      490.86      503.04     49.47 o
  -5  -4  -2        2.12        1.93     15.42 o
  -5  -4   2        2.12       -5.14     12.85 o
   5  -4  -2        2.12      -10.92     17.35 o
  -5  -4   2        2.12       14.13     13.49 o
  -5   4  -2        2.12        8.99     16.06 o
   5  -4   2        2.12        0.00     15.42 o
   5   4  -2        2.12       18.63     16.06 o
  -5  -5   2      149.03      213.94     32.76 o
   5  -5   2      111.99      162.54     32.12 o
   5   5  -2      149.03      260.83     37.26 o
   5  -5  -2      111.99      196.59     35.98 o
  -5   5  -2      111.99      124.63     29.55 o
  -5  -5  -2      149.03      277.54     39.83 o
  -5  -5   2      149.03      259.55     34.05 o
   5  -6  -2      497.15      484.41     60.39 o
   5  -6   2      497.16      488.90     57.18 o
   5   6  -2      497.15      449.07     57.82 o
  -5  -6  -2      497.15      511.39     59.75 o
  -5  -6   2      497.15      501.11     53.97 o
  -5  -6   2      497.15      471.56     53.32 o
  -5  -7   2      823.02      924.48     85.45 o
   5  -7  -2      840.65      830.04     88.66 o
   5  -7   2      840.65      870.52     86.09 o
  -5  -7   2      823.02      937.97     84.16 o
  -5  -7  -2      823.02     1063.25     91.23 o
  -5  -8  -2        1.63      -12.85     23.13 o
   5  -8  -2        1.63       10.28     27.63 o
  -5  -8   2        1.63        3.21     25.06 o
   5  -8   2        1.63       10.28     25.70 o
  -5  -8  -2        1.63      -10.92     28.91 o
  -5  -8   2        1.63       -1.28     22.49 o
   5  -9   2      649.16      791.50     79.66 o
  -5  -9   2      428.78      393.18     62.32 o
   5  -9  -2      649.16      679.71     79.02 o
  -5  -9   2      428.78      513.32     70.03 o
  -5  -9  -2      428.78      545.44     76.45 o
  -5  -9  -2      428.78      459.35     65.53 o
  -5 -10   2       57.79      128.49     50.75 o
   5 -10  -2       57.79       64.24     37.90 o
  -5 -10  -2       57.79       71.31     39.83 o
  -5 -10  -2       57.79      109.86     44.33 o
   5 -10   2       57.79      112.43     42.40 o
  -5 -11   2       44.65       20.56     45.61 o
  -5 -11  -2       44.65       16.06     38.55 o
   5 -11   2       44.65      120.78     57.82 o
  -5 -11  -2       44.65      108.57     53.32 o
   5 -11  -2       44.65       26.98     39.83 o
   5  -1   3       61.93       47.54     14.13 o
  -5   1   3       61.93       71.31     14.78 o
  -5  -1  -3       61.93       68.10     14.13 o
   5   1  -3       61.93       76.45     14.13 o
   5   1   3       61.93       80.31     10.92 o
   5  -1  -3       61.93       50.11     16.06 o
  -5  -1  -3       61.93       81.59     18.63 o
  -5  -1   3       61.93       55.89     16.70 o
  -5   1  -3       61.93       79.02     16.70 o
   5   1  -3       61.93       71.95     14.78 o
   5  -1   3       61.93      117.57     17.99 o
  -5  -1   3       61.93       84.80     12.21 o
  -5  -2  -3     5480.75     5295.70    349.49 o
   5   2   3     5480.75     5419.05    348.85 o
   5   2  -3     5480.75     5241.09    344.99 o
  -5  -2   3     5480.75     5179.42    351.42 o
  -5  -2   3     5480.75     5166.57    340.50 o
  -5   2  -3     5506.80     5398.49    348.21 o
  -5  -2  -3     5480.75     5208.97    343.07 o
  -5   2   3     5506.80     5593.79    347.56 o
   5   2   3     5480.75     5112.60    335.36 o
   5  -2  -3     5506.80     5469.80    349.49 o
   5  -2   3     5506.80     5413.27    346.92 o
  -5  -2   3     5480.75     5527.62    343.07 o
  -5  -3   3      508.54      498.54     48.83 o
   5  -3  -3      508.54      497.25     50.75 o
   5  -3   3      508.54      468.99     46.90 o
  -5  -3  -3      508.54      436.86     50.11 o
  -5  -3   3      508.54      465.13     44.33 o
  -5   3  -3      508.54      517.17     49.47 o
   5   3   3      508.54      630.24     41.12 o
   5   3  -3      508.54      610.97     50.11 o
  -5  -4   3        5.74        7.07     14.78 o
   5  -4   3        5.74        1.93     15.42 o
  -5  -4  -3        5.74       -8.35     14.78 o
   5  -4  -3        5.74       -5.14     16.06 o
  -5   4  -3        5.74       -3.85     15.42 o
  -5  -4   3        5.74       -1.93     11.56 o
   5   4  -3        5.74       -6.42     12.21 o
   5  -5   3      216.24      238.35     35.98 o
  -5  -5  -3      287.76      366.20     45.61 o
   5   5  -3      287.76      280.75     38.55 o
   5  -5  -3      216.24      189.52     38.55 o
  -5  -5   3      287.76      288.46     35.33 o
  -5  -5   3      287.76      282.03     38.55 o
  -5   5  -3      216.24      177.96     33.41 o
   5  -6  -3     1331.93     1292.61    111.14 o
  -5  -6   3     1331.93     1182.10    104.72 o
  -5  -6  -3     1331.94     1346.57    111.14 o
   5   6  -3     1331.93     1300.31    107.29 o
   5  -6   3     1331.94     1392.83    107.29 o
  -5  -6   3     1331.93     1282.97    101.51 o
  -5  -7  -3      773.48      788.28     80.31 o
   5  -7  -3      808.32      761.94     80.95 o
  -5  -7   3      773.49      799.85     71.31 o
   5  -7   3      808.32      765.16     75.17 o
  -5  -7   3      773.49      649.51     73.24 o
  -5  -8   3       41.35       34.05     30.84 o
   5  -8  -3       41.35       75.81     36.62 o
   5  -8   3       41.35       40.47     27.63 o
  -5  -8  -3       41.35       39.19     32.76 o
  -5  -8   3       41.35       63.60     28.91 o
  -5  -9   3      111.44      186.95     48.83 o
  -5  -9  -3      111.45       55.25     38.55 o
   5  -9   3      124.10      192.09     58.46 o
   5  -9  -3      124.10       82.88     41.76 o
   5  -9   3      124.10      127.20     39.83 o
  -5  -9   3      111.44       67.46     32.12 o
   5 -10  -3       39.87       44.97     37.26 o
  -5 -10  -3       39.87       88.66     43.04 o
   5 -10   3       39.87       10.92     39.83 o
  -5 -10  -3       39.87       10.28     35.33 o
  -5 -10   3       39.87       53.32     40.47 o
   5 -11  -3        0.18       37.90     41.76 o
  -5 -11  -3        0.18       31.48     37.90 o
  -5 -11   3        0.18        0.64     44.97 o
  -5 -11  -3        0.18      -17.35     44.97 o
   5 -11   3        0.18       75.81     50.75 o
  -5   0  -4    18296.31    18984.98   1167.97 o
   5   0   4    18296.31    17578.66   1167.97 o
  -5   0   4    18296.30    17993.68   1158.98 o
  -5   0   4    18296.30    18808.31   1158.33 o
   5   0  -4    18296.30    18162.00   1160.26 o
   5   1   4       35.91       70.67     12.21 o
   5   1  -4       35.91       42.40     12.85 o
  -5   1   4       35.91       49.47     10.92 o
  -5   1  -4       35.91       50.11     14.78 o
  -5  -1  -4       35.91       66.81     10.28 o
   5  -1   4       35.91       41.76     14.78 o
  -5  -1  -4       35.91        5.14     13.49 o
  -5  -1   4       35.91       42.40     17.99 o
   5   1  -4       35.91       53.97     12.85 o
   5  -1  -4       35.91       46.26     14.13 o
  -5  -3   4      211.11      224.86     21.84 o
   5  -3   4      211.11      180.53     31.48 o
   5  -3   4      211.11      201.73     26.34 o
  -5   3  -4      211.11      174.75     27.63 o
  -5  -3  -4      211.11      187.59     31.48 o
  -5  -3   4      211.11      151.62     26.98 o
  -5  -3   4      211.11      285.25     25.06 o
  -5  -3   4      211.11      159.97     29.55 o
   5  -3  -4      211.11      168.32     29.55 o
   5  -4   4       49.00       25.70     16.70 o
   5   4  -4       49.00       39.19     16.70 o
  -5  -4   4       49.00       66.81     22.49 o
  -5  -4  -4       49.00       74.52     23.77 o
  -5  -4   4       49.00       28.91     12.21 o
  -5   4  -4       49.00       63.60     21.84 o
  -5   5  -4     1564.96     1712.77    127.85 o
   5  -5   4     1564.96     1611.26    122.71 o
   5  -5  -4     1564.96     1566.93    129.13 o
   5  -5   4     1564.96     1773.16    135.56 o
  -5  -6  -4       92.63      119.50     35.98 o
   5  -6  -4       92.63      118.85     34.69 o
  -5   6  -4       92.63       78.38     26.98 o
  -5  -6   4       92.63      115.00     30.84 o
   5  -6   4       92.63       91.23     27.63 o
   5  -6   4       92.63      116.93     38.55 o
  -5  -6   4       92.63      120.14     24.41 o
   5   6  -4       92.63       89.30     29.55 o
  -5  -7  -4      451.06      668.15     73.24 o
   5   7  -4      451.06      555.72     67.46 o
  -5  -7   4      451.06      531.95     66.17 o
   5  -7   4      537.04      637.31     64.89 o
   5  -7   4      537.04      587.20     77.09 o
   5  -7  -4      537.04      636.67     73.88 o
  -5  -7   4      451.06      650.80     61.68 o
  -5  -8   4      817.12      709.26     82.23 o
   5  -8  -4      817.12      693.20     85.45 o
  -5  -8  -4      817.12      693.20     84.80 o
  -5  -8   4      817.12      738.17     72.60 o
   5  -8   4      817.12      843.53     79.02 o
   5  -8   4      817.12      819.76     94.44 o
   5  -9   4      255.63      296.81     65.53 o
   5  -9  -4      255.63       97.01     44.97 o
  -5  -9   4      232.08      253.77     52.04 o
  -5  -9  -4      232.08      221.64     53.97 o
   5  -9   4      255.63      315.44     49.47 o
   5 -10  -4      105.23      165.75     51.40 o
  -5 -10  -4      105.23       40.47     39.19 o
  -5 -10   4      105.23       74.52     43.69 o
   5 -10   4      105.23       64.24     52.04 o
  -5 -11  -4       89.91       98.94     52.68 o
  -5 -11  -4       89.91      115.64     56.54 o
   5 -11  -4       89.91       44.33     41.76 o
  -5 -11   4       89.91       61.03     47.54 o
   5 -11   4       89.91      119.50     61.03 o
   5  -1   5      221.21      227.43     29.55 o
  -5  -1   5      221.21      243.49     34.05 o
   5   1  -5      221.21      245.42     23.77 o
   5   1   5      221.21      206.87     24.41 o
  -5   1  -5      221.21      251.20     28.27 o
  -5   1   5      221.21      251.20     21.84 o
  -5  -1  -5      221.21      183.74     28.27 o
   5   1  -5      221.21      243.49     23.77 o
  -5  -1  -5      221.21      237.71     23.77 o
  -5  -1   5      221.21      215.86     32.12 o
  -5  -2  -5      199.93      213.29     21.84 o
  -5  -2   5      199.93      167.04     29.55 o
   5   2  -5      199.93      194.02     24.41 o
  -5  -2  -5      199.93      187.59     29.55 o
   5   2   5      199.93      192.09     26.34 o
   5   2  -5      199.93      212.65     25.06 o
  -5  -2   5      199.93      250.55     34.69 o
  -5   3  -5     1358.51     1457.71    107.93 o
  -5  -3  -5     1358.50     1425.59    100.22 o
  -5  -3  -5     1358.50     1352.35    109.86 o
   5  -3  -5     1358.50     1536.74    111.14 o
  -5  -3   5     1358.51     1333.08    107.29 o
  -5  -3   5     1358.51     1800.14    118.21 o
   5  -3   5     1358.51     1423.66    113.71 o
  -5  -4   5     2148.30     2186.25    163.82 o
   5  -4   5     2148.31     2316.02    167.68 o
   5  -4  -5     2148.31     2335.30    163.18 o
   5  -4   5     2148.31     2184.32    152.90 o
  -5   4  -5     2148.31     2361.00    159.97 o
  -5  -4   5     2148.30     2168.90    145.84 o
  -5  -4  -5     2148.30     2102.09    159.97 o
   5   4  -5     2148.30     2182.40    154.83 o
   5  -5  -5     1036.48     1049.12    104.08 o
  -5   5  -5     1036.48     1086.38    100.22 o
   5  -5   5     1036.48     1063.25    108.57 o
  -5  -5   5     1379.27     1517.46     92.51 o
  -5  -5  -5     1379.27     1451.29    109.22 o
   5  -5   5     1036.48     1031.13     94.44 o
   5   5  -5     1379.27     1563.08    104.08 o
  -5  -5   5     1379.27     1445.51    109.22 o
  -5   6  -5      136.53      143.91     31.48 o
   5  -6  -5      136.53      152.90     37.26 o
  -5  -6   5      136.53      220.36     28.91 o
  -5  -6  -5      136.53      145.84     39.19 o
   5  -6   5      136.53      187.59     43.69 o
  -5  -6   5      136.53      186.31     38.55 o
   5  -6   5      136.53      147.76     29.55 o
   5   6  -5      136.53      155.47     33.41 o
   5   7  -5      184.15      185.03     39.19 o
  -5  -7   5      184.15      211.37     43.69 o
  -5  -7  -5      184.15      216.50     45.61 o
  -5  -8  -5      806.78      749.09     85.45 o
   5  -8   5      806.78      794.71     76.45 o
   5  -8   5      806.78      780.57     95.08 o
   5  -8  -5      806.78      677.14     86.09 o
  -5  -8   5      806.78      707.98     83.52 o
   5  -9  -5      289.73      245.42     56.54 o
  -5  -9   5      285.00      322.51     61.03 o
   5  -9   5      289.73      349.49     70.67 o
  -5  -9  -5      285.00      267.90     57.82 o
   5 -10  -5      237.09      191.45     57.18 o
  -5 -10  -5      237.09      265.33     59.11 o
  -5 -10   5      237.09      257.62     58.46 o
   5 -10   5      237.09      282.03     73.24 o
   5 -11   5      416.29      473.48     95.72 o
  -5 -11  -5      416.29      435.58     82.23 o
  -5 -11   5      416.29      511.39     84.16 o
   5 -11  -5      416.29      412.45     79.02 o
   5   0   6      736.04      797.92     63.60 o
   5   0  -6      736.04      758.73     57.18 o
   5   1  -6      635.07      634.74     47.54 o
   5   1   6      635.07      644.38     52.68 o
   5   1   6      635.07      638.59     56.54 o
  -5  -1   6      635.07      682.28     62.96 o
  -5  -1   6      635.07      648.23     61.03 o
   5   1  -6      635.07      591.05     46.90 o
  -5   1  -6      635.07      592.98     52.04 o
  -5  -1  -6      635.07      675.21     57.82 o
   5  -1   6      635.07      692.56     58.46 o
   5  -1  -6      635.07      679.07     52.68 o
   5   2  -6        1.53       -3.21      9.64 o
   5  -2  -6       59.53       77.74     18.63 o
  -5  -2   6        1.53       -3.85     17.35 o
  -5   2  -6       59.53       61.68     16.06 o
   5   2  -6        1.53       -3.85      9.64 o
   5   2   6        1.53        7.71     14.78 o
  -5  -2  -6        1.53        7.71     16.06 o
  -5  -2   6        1.53       -1.93     17.35 o
   5  -2   6       59.53       77.09     21.84 o
   5  -3   6      870.64     1072.89     89.94 o
   5  -3  -6      870.64     1057.47     84.16 o
   5   3   6      870.64     1086.38     80.95 o
  -5   3  -6      870.64     1004.15     80.95 o
   5   3  -6      870.64     1119.79     77.74 o
  -5  -3   6      870.64      919.99     84.16 o
  -5  -3  -6      870.64      912.28     84.16 o
  -5  -3   6      870.64     1043.34     89.94 o
   5   4  -6     2023.00     2095.02    138.77 o
  -5  -4  -6     2023.01     1982.59    146.48 o
   5  -4   6     2023.01     1795.00    133.63 o
   5  -4  -6     2023.00     1956.25    145.19 o
   5   4   6     2023.01     1930.56    137.48 o
  -5   4  -6     2023.01     2064.83    142.62 o
   5  -4   6     2023.01     2010.86    152.90 o
  -5  -4   6     2023.00     1880.45    149.69 o
  -5  -5  -6        3.08       35.98     23.13 o
   5   5  -6        3.08      -17.99     17.99 o
  -5   5  -6        2.32       -3.85     17.35 o
  -5  -5   6        3.08      -11.56     19.92 o
   5  -5  -6        2.32       20.56     22.49 o
   5  -5   6        2.32       -4.50      7.07 o
   5  -5   6        2.32       -1.28     25.06 o
  -5  -6   6       34.26       34.69     29.55 o
   5  -6   6       34.26       30.20     29.55 o
  -5   6  -6       34.26       41.76     27.63 o
  -5  -6  -6       34.26       32.12     29.55 o
   5  -6   6       34.26       14.13     14.78 o
  -5  -6   6       34.26       14.13     12.85 o
   5  -6  -6       34.26       40.47     28.27 o
   5   6  -6       34.26       39.83     24.41 o
  -5  -7  -6        3.17       -8.35     28.27 o
   5  -7  -6        6.76       -1.28     28.27 o
   5  -7   6        6.76       -9.64     29.55 o
   5   7  -6        3.17       10.28     26.34 o
  -5  -7   6        3.17       -9.64     28.91 o
  -5  -7   6        3.17       22.49     18.63 o
   5  -7   6        6.76       17.35     20.56 o
  -5  -8  -6       91.48      102.79     41.12 o
   5  -8  -6       91.48      111.14     44.33 o
   5  -8   6       91.48      106.00     50.75 o
  -5  -8   6       91.48      117.57     43.04 o
   5  -9  -6      104.17      172.18     52.68 o
   5  -9   6      104.17      130.42     55.25 o
  -5  -9  -6       90.05       37.90     39.19 o
  -5  -9   6       90.05       42.40     39.83 o
  -5 -10   6       63.62       21.20     41.12 o
   5 -10  -6       63.62       79.02     46.90 o
   5 -10   6       63.62       76.45     50.11 o
  -5 -10  -6       63.62       52.68     46.26 o
   5 -11  -6       31.41       71.95     50.75 o
  -5 -11   6       31.41       10.92     46.26 o
  -5 -11  -6       31.41       57.18     52.04 o
   5 -11   6       31.41       -0.64     44.33 o
   5   1  -7     1146.91     1090.88     77.09 o
  -5  -1   7     1146.91     1177.61     95.08 o
   5   1   7     1146.90     1133.92     90.59 o
   5  -1  -7     1146.92     1126.85     82.23 o
   5  -1   7     1146.92     1132.64     90.59 o
  -5  -1   7     1146.91     1144.84     95.72 o
  -5  -1  -7     1146.90     1175.68     89.30 o
   5   1   7     1146.90     1169.90     86.73 o
   5   1  -7     1146.91     1125.57     77.09 o
  -5  -2   7      635.32      641.81     66.17 o
  -5  -2   7      635.32      637.95     66.81 o
   5   2   7      635.32      677.14     61.68 o
  -5  -2  -7      635.32      643.09     61.68 o
   5  -2   7      833.97      933.48     70.67 o
   5   2  -7      635.32      669.43     50.11 o
   5   2  -7      635.32      662.36     50.75 o
  -5   3  -7      199.03      282.03     35.98 o
   5  -3   7      199.03      275.61     41.76 o
   5  -3  -7      199.03      263.40     35.98 o
  -5  -3  -7      199.03      251.84     37.26 o
  -5  -3   7      199.03      264.05     41.76 o
  -5   4  -7      189.14      167.68     31.48 o
   5  -4   7      189.14      223.57     42.40 o
   5  -4  -7      189.14      133.63     32.76 o
  -5  -4  -7      189.13      201.73     36.62 o
   5   4   7      189.13      152.90     30.84 o
   5   4  -7      189.14      233.21     29.55 o
  -5  -4   7      189.14      188.24     41.12 o
   5  -5  -7      471.56      445.22     60.39 o
  -5  -5   7      627.52      646.95     67.46 o
  -5   5  -7      471.56      477.98     57.18 o
   5  -5   7      471.56      495.97     46.26 o
  -5  -5  -7      627.52      623.82     64.24 o
   5   5  -7      627.52      717.61     58.46 o
   5  -5   7      471.56      474.13     67.46 o
  -5  -6  -7        1.46      -21.84     26.34 o
  -5   6  -7        1.46        7.71     22.49 o
   5  -6  -7        1.46       17.99     28.27 o
   5   6  -7        1.46      -19.27     19.27 o
   5  -6   7        1.46        5.78     27.63 o
  -5  -6   7        1.46       -6.42     23.77 o
   5  -6   7        1.46       12.85     16.06 o
  -5  -7  -7     2855.47     2833.84    225.50 o
   5  -7   7     3124.51     3250.79    238.99 o
   5  -7   7     3124.51     3122.30    207.51 o
   5  -7  -7     3124.51     3200.03    229.35 o
  -5  -7   7     2855.47     2713.70    226.78 o
   5  -8   7      104.06       41.12     39.83 o
  -5  -8   7      104.06       79.66     41.76 o
  -5  -8  -7      104.06       79.02     40.47 o
   5  -8  -7      104.06       77.09     43.04 o
  -5  -9  -7      219.17      228.07     57.18 o
  -5  -9   7      219.17      246.06     59.11 o
   5  -9   7      220.18      190.16     62.32 o
   5  -9  -7      220.18      150.33     52.68 o
   5 -10   7       16.53        8.35     40.47 o
   5 -10  -7       16.53       -3.21     39.19 o
  -5 -10  -7       16.53       67.46     45.61 o
  -5 -10   7       16.53       21.84     41.12 o
   5   0   8       42.12       49.47     21.20 o
   5   1   8      343.50      364.27     40.47 o
  -5  -1   8      343.50      357.20     49.47 o
   5   1   8      343.50      355.27     45.61 o
  -5  -1   8      343.50      342.42     46.90 o
   5  -1   8      343.50      339.85     42.40 o
   5  -1  -8      343.50      310.30     35.33 o
  -5  -1  -8      343.50      376.47     41.76 o
  -5  -2   8      727.14      706.69     76.45 o
   5  -2   8      815.27      933.48     78.38 o
   5  -2  -8      815.27      910.35     68.10 o
  -5   2  -8      815.27      912.28     66.81 o
  -5  -2   8      727.14      654.65     75.17 o
   5   2   8      727.14      694.49     71.31 o
  -5  -2  -8      727.14      801.78     70.67 o
   5  -3  -8      968.06      899.43     79.02 o
  -5  -3  -8      968.06      889.15     81.59 o
   5  -3   8      968.07     1083.81     89.94 o
   5   3   8      968.06      999.65     82.88 o
   5   3  -8      968.06      970.10     70.67 o
  -5  -3   8      968.06      891.08     89.94 o
  -5  -3   8      968.06      866.02     86.73 o
  -5   3  -8      968.07      978.45     76.45 o
  -5  -4   8     2482.41     2679.01    192.73 o
  -5   4  -8     2482.41     2511.33    176.03 o
   5   4  -8     2482.41     2417.53    169.61 o
   5  -4   8     2482.41     2607.70    191.45 o
   5  -4  -8     2482.42     2474.71    179.89 o
   5   4   8     2482.41     2484.35    176.03 o
  -5  -4  -8     2482.41     2350.72    181.17 o
  -5  -5   8       58.71      157.40     41.76 o
   5   5  -8       58.71      111.79     25.70 o
  -5   5  -8       44.12       52.04     23.77 o
   5  -5   8       44.12       17.99     26.34 o
  -5  -5  -8       58.71       75.81     32.76 o
   5  -5  -8       44.12       48.83     26.98 o
   5   5   8       58.71       57.18     26.98 o
  -5   6  -8     4381.98     4337.17    285.89 o
  -5  -6   8     4381.98     3900.94    298.10 o
   5   6  -8     4381.98     3994.10    280.11 o
  -5  -6  -8     4381.98     3984.46    292.96 o
   5  -6   8     4381.98     4350.02    303.88 o
   5  -6  -8     4381.98     4145.07    291.67 o
  -5  -7   8      458.65      866.02     89.30 o
  -5  -7  -8      458.65      896.86     88.66 o
   5  -7   8      489.61      493.40     80.31 o
   5  -7  -8      489.61      499.18     74.52 o
  -5  -8   8      153.53      185.03     53.32 o
   5  -8  -8      153.53      181.81     50.11 o
  -5  -8  -8      153.53       95.72     45.61 o
   5  -8   8      153.53      102.79     48.83 o
  -5  -9   8       21.09       14.78     37.90 o
   5  -9   8       22.95       39.19     43.69 o
   5  -9  -8       22.95       53.32     44.97 o
  -5  -9  -8       21.09       -7.07     36.62 o
  -5 -10  -8        2.53       10.92     43.69 o
   5 -10   8        2.53        7.71     39.83 o
   5 -10  -8        2.53      -34.69     34.69 o
  -5 -10   8        2.53        5.78     43.04 o
  -5  -1   9     1373.58     1319.59    111.79 o
  -5  -1   9     1373.58     1285.54    109.22 o
  -5  -1  -9     1373.58     1337.58    100.22 o
   5  -1   9     1373.58     1279.76    106.65 o
   5  -1  -9     1373.58     1309.95     93.80 o
   5   1   9     1373.58     1239.92    106.65 o
   5   1   9     1373.58     1251.49    101.51 o
  -5  -2   9       73.73       73.88     32.12 o
   5  -2  -9      163.61      253.77     32.12 o
  -5  -2   9       73.73       60.39     31.48 o
  -5   2  -9      163.60      179.24     25.70 o
  -5  -2  -9       73.72       58.46     23.13 o
   5   2   9       73.72      111.14     30.84 o
   5  -2   9      163.60      247.34     41.12 o
  -5  -3  -9     1491.95     1415.96    118.21 o
   5   3   9     1491.95     1491.76    120.14 o
   5  -3   9     1491.96     1592.63    129.13 o
   5   3  -9     1491.95     1675.50    106.00 o
  -5  -3   9     1491.95     1543.16    126.56 o
  -5   3  -9     1491.96     1538.02    113.07 o
   5  -3  -9     1491.95     1478.27    116.28 o
  -5  -3   9     1491.95     1485.98    130.42 o
   5   4  -9       29.12       35.98     15.42 o
   5  -4  -9       29.12       -5.14     21.84 o
  -5  -4  -9       29.12       37.26     24.41 o
   5   4   9       29.12       31.48     25.06 o
  -5  -4   9       29.12       49.47     32.76 o
  -5   4  -9       29.12       17.35     18.63 o
   5  -4   9       29.12        8.99     25.06 o
   5   5   9      143.50      216.50     39.83 o
   5  -5  -9      107.83      135.56     37.26 o
   5  -5   9      107.83      111.79     41.76 o
  -5   5  -9      107.83      113.07     31.48 o
  -5  -5   9      143.50      164.47     47.54 o
   5   5  -9      143.50      186.95     30.84 o
  -5  -5  -9      143.50      219.07     44.33 o
   5  -6  -9      167.29      166.39     44.33 o
   5   6   9      167.29      186.31     40.47 o
   5  -6   9      167.29      140.70     48.18 o
  -5  -6  -9      167.29      190.81     45.61 o
  -5  -6   9      167.29      222.93     50.75 o
  -5  -7   9      400.59      454.21     78.38 o
   5  -7  -9      654.17      855.74     86.73 o
  -5  -7  -9      400.58      632.81     82.23 o
   5  -7   9      654.17      801.78     96.37 o
   5  -8  -9       44.98       19.27     32.12 o
  -5  -8  -9       44.98      106.65     46.90 o
  -5  -8   9       44.98       41.12     37.26 o
   5  -8   9       44.98       98.94     46.26 o
  -5  -9   9      107.06      107.93     54.61 o
   5  -9  -9      108.23      141.34     52.04 o
   5  -9   9      108.23      131.06     58.46 o
  -5  -9  -9      107.06      141.98     53.32 o
  -5 -10   9       11.94      -10.92     37.26 o
  -5 -10  -9       11.94       -0.64     42.40 o
   5 -10   9       11.94      -22.49     43.04 o
   5 -10  -9       11.94       50.75     46.26 o
   5   0  10      451.23      477.98     64.24 o
   5   0 -10      451.23      760.66     52.04 o
   5   1  10       92.03      109.86     28.91 o
   5  -1 -10       92.03      120.78     21.84 o
   5  -1  10       92.03       82.88     31.48 o
  -5  -1 -10       92.03      129.13     27.63 o
   5   1  10       92.03      107.29     35.33 o
  -5  -1  10       92.03      133.63     37.26 o
  -5  -1  10       92.03      116.93     37.90 o
  -5  -2  10        9.54       -8.99     25.70 o
  -5  -2 -10        9.54       -3.21     17.99 o
   5   2  10        9.54       12.85     23.77 o
   5  -2  10       10.76      -14.13     21.20 o
   5  -2 -10       10.76       19.27     17.35 o
  -5  -2  10        9.54       -7.07     22.49 o
  -5   2 -10       10.76        8.99     15.42 o
  -5  -3  10       19.40       32.76     32.76 o
   5   3  10       19.40       43.69     26.98 o
  -5   3 -10       19.39       44.33     20.56 o
  -5  -3 -10       19.40       29.55     24.41 o
   5  -3  10       19.39       16.06     28.27 o
  -5  -3  10       19.40       28.27     29.55 o
   5  -3 -10       19.40       24.41     21.20 o
  -5   4 -10      108.15      123.99     28.91 o
  -5  -4  10      108.15       77.09     36.62 o
   5   4 -10      108.15      163.82     23.77 o
   5   4  10      108.15      109.86     37.26 o
  -5  -4  10      108.15       88.02     37.90 o
  -5  -4 -10      108.15       92.51     32.76 o
   5  -4  10      108.15       89.30     38.55 o
   5  -4 -10      108.15      135.56     32.76 o
  -5  -5  10      178.88      222.93     53.32 o
   5  -5  10      134.43      104.08     42.40 o
   5  -5 -10      134.42      100.86     34.69 o
   5   5 -10      178.88      201.09     30.84 o
  -5  -5 -10      178.88      217.79     44.97 o
   5   5  10      178.88      248.63     43.69 o
   5  -6  10      969.43      923.84    103.43 o
   5   6  10      969.43      789.57     85.45 o
  -5  -6 -10      969.43     1092.16     99.58 o
  -5  -6  10      969.43      955.32    101.51 o
   5  -6 -10      969.43      864.09     91.23 o
  -5  -7 -10       51.68       89.30     40.47 o
  -5  -7  10       51.69       57.18     38.55 o
   5   7  10       51.68       86.73     35.33 o
   5  -7  10      133.56       81.59     43.69 o
   5  -7 -10      133.56       33.41     34.05 o
   5  -8  10      279.29      328.93     72.60 o
  -5  -8 -10      279.29      419.52     69.38 o
   5  -8 -10      279.29      334.07     63.60 o
  -5  -8  10      279.29      166.39     57.82 o
  -5  -9  10      116.69      194.66     64.89 o
  -5  -9 -10      116.69      197.23     56.54 o
   5  -9  10      143.29      192.09     64.24 o
   5  -9 -10      143.29      192.09     58.46 o
  -5   1  11       78.00      125.28     37.90 o
  -5  -1  11       78.00       56.54     34.69 o
  -5  -1 -11       78.00       49.47     22.49 o
   5   1  11       78.00       84.16     30.20 o
   5  -1  11       78.00       41.76     30.20 o
  -5  -1  11       78.00       35.33     30.84 o
   5   1  11       78.00       42.40     31.48 o
   5  -1 -11       78.00       50.75     18.63 o
  -5   2 -11     1208.66     1267.55     91.87 o
   5  -2 -11     1208.67     1194.95     92.51 o
   5  -2  11     1208.66     1235.43    109.86 o
  -5  -2  11     1166.08     1028.56    107.93 o
  -5  -2  11     1166.08     1182.75    110.50 o
  -5  -2 -11     1166.07     1181.46     97.65 o
   5   2  11     1166.07     1173.11    106.65 o
  -5  -3  11      161.87      167.68     46.90 o
  -5  -3 -11      161.87      141.34     35.33 o
   5  -3 -11      161.87      149.69     32.76 o
   5  -3  11      161.87      122.71     41.76 o
   5   3  11      161.87      193.38     43.69 o
  -5  -3  11      161.87      217.15     52.68 o
  -5   3 -11      161.87      193.38     30.20 o
  -5   4 -11     1108.21      932.19     84.16 o
   5  -4 -11     1108.21     1029.20     91.23 o
  -5  -4  11     1108.21     1079.31    102.15 o
   5  -4  11     1108.21     1077.39    106.65 o
   5   4  11     1108.21     1108.87     98.94 o
  -5  -4 -11     1108.21     1051.04     93.80 o
  -5  -4  11     1108.21      979.09    103.43 o
   5   4 -11     1108.21      982.30     75.81 o
  -5  -5 -11      183.48      246.70     46.90 o
   5  -5  11      137.88      118.85     45.61 o
   5   5  11      183.48      206.87     46.26 o
   5  -5 -11      137.88      184.38     41.76 o
   5   5 -11      183.48      191.45     30.84 o
  -5  -5  11      183.48      170.25     53.32 o
   5  -6  11      529.83      505.61     79.66 o
  -5  -6  11      529.84      542.87     79.66 o
  -5  -6 -11      529.83      576.28     73.88 o
   5   6  11      529.83      508.82     66.81 o
   5  -6 -11      529.83      460.64     66.81 o
  -5  -7 -11      146.10      198.52     55.25 o
   5  -7  11      178.25      247.98     64.24 o
  -5  -7  11      146.10      161.25     54.61 o
   5  -7 -11      178.25      185.67     50.11 o
   5   7  11      146.10      149.05     44.97 o
   5  -8 -11      517.04      514.60     78.38 o
  -5  -8  11      517.03      481.19     84.80 o
  -5  -8 -11      517.03      472.84     77.09 o
   5  -8  11      517.04      423.37     80.95 o
   5   8  11      517.03      414.38     66.17 o
  -5  -9  11      105.19       93.15     55.89 o
   5   9  11      105.19      102.79     45.61 o
   5  -9 -11      108.65      131.06     53.97 o
   5  -9  11      108.65      102.15     59.75 o
  -5  -9 -11      105.19      102.79     48.83 o
   5   0  12      118.53      222.93     44.97 o
   5  -1 -12     3635.90     3531.54    232.57 o
   5  -1  12     3635.89     3291.90    252.48 o
   5   1  12     3635.89     3722.99    255.05 o
  -5  -1  12     3635.89     3448.02    256.34 o
  -5  -1 -12     3635.89     3574.58    240.92 o
  -5   1  12     3635.90     3232.16    254.41 o
  -5  -2  12     1034.10      961.10    101.51 o
   5   2  12     1034.09      993.87     98.29 o
  -5  -2  12     1034.10     1022.78    103.43 o
  -5  -2 -12     1034.09      997.08     86.73 o
  -5  -3  12       13.03       34.05     34.69 o
  -5  -3 -12       13.03       -1.28     23.77 o
   5  -3  12       13.03       -3.85     30.84 o
  -5  -3  12       13.03       23.77     32.76 o
   5   3  12       13.03       53.97     33.41 o
  -5   3 -12       13.03       22.49     19.92 o
   5  -3 -12       13.03       -4.50     21.20 o
  -5  -4 -12       27.97       17.35     25.70 o
  -5  -4  12       27.97       23.13     38.55 o
   5  -4  12       27.97       26.98     34.69 o
   5  -4 -12       27.97       21.84     24.41 o
   5   4 -12       27.97       39.19     16.06 o
   5   4  12       27.97       15.42     30.20 o
   5   5  12       76.24       68.74     37.90 o
   5  -5  12       57.30       59.11     41.12 o
  -5  -5  12       76.24       58.46     40.47 o
   5  -5 -12       57.30       52.04     31.48 o
  -5  -5 -12       76.24       91.23     35.33 o
   5   6  12       72.17       60.39     36.62 o
   5  -6  12       72.17      129.77     51.40 o
  -5  -6  12       72.17       23.13     38.55 o
  -5  -6 -12       72.17       89.94     43.69 o
   5  -6 -12       72.17       84.16     37.26 o
   5  -7  12       22.50       -3.85     37.26 o
   5   7  12        9.96       -7.07     33.41 o
   5  -7 -12       22.50       13.49     34.05 o
  -5  -7 -12        9.96       17.99     37.90 o
  -5  -7  12        9.96       32.76     39.83 o
  -5  -8 -12      137.01      101.51     49.47 o
   5   8  12      137.01       83.52     42.40 o
   5  -8  12      137.00      240.28     70.03 o
  -5  -8  12      137.01       93.80     53.97 o
   5  -8 -12      137.00       95.72     48.83 o
  -5   1  13      283.50      344.35     64.89 o
   5  -1  13      283.50      280.11     55.89 o
  -5  -1  13      283.50      387.40     66.81 o
   5   1  13      283.50      296.81     58.46 o
  -5  -1 -13      283.50      344.99     45.61 o
   5  -1 -13      283.50      285.89     37.26 o
  -5   2  13      533.66      648.87     79.66 o
  -5  -2  13      363.52      490.19     73.88 o
   5   2  13      363.52      422.09     68.10 o
  -5  -2 -13      363.52      362.98     52.68 o
  -5  -2  13      363.52      406.03     70.03 o
   5  -2  13      533.66      541.58     73.24 o
  -5  -3 -13       48.51       71.31     31.48 o
  -5  -3  13       48.51       35.33     42.40 o
  -5  -3  13       48.51       37.26     36.62 o
   5   3  13       48.51       71.31     41.12 o
   5  -3 -13       48.51       82.88     28.91 o
   5  -3  13       48.51       79.02     41.12 o
   5  -4  13      561.61      561.50     80.95 o
   5   4  13      561.61      517.81     73.24 o
   5  -4 -13      561.61      518.46     62.32 o
  -5  -4 -13      561.61      438.15     61.68 o
  -5  -4  13      561.61      614.18     86.73 o
   5  -5  13        8.21       39.83     37.90 o
   5   5  13       10.93        5.14     34.69 o
  -5  -5  13       10.93      -34.05     40.47 o
  -5  -5 -13       10.93        0.00     28.91 o
   5  -5 -13        8.21        5.78     26.98 o
  -5  -6 -13       15.16       19.27     34.69 o
   5  -6  13       15.16       19.27     39.83 o
  -5  -6  13       15.16       42.40     44.33 o
   5  -6 -13       15.16      132.99     41.12 o
   5   6  13       15.16       50.11     39.19 o
  -5  -7 -13       68.13       69.38     47.54 o
   5   7  13       68.13      120.14     47.54 o
   5  -7  13      156.39      109.22     53.32 o
   5  -7 -13      156.39      200.44     50.75 o
  -5  -7  13       68.13      116.28     56.54 o
   5  -8  13       10.15      -36.62     36.62 o
  -5  -8 -13       10.15      -33.41     33.41 o
   5   8  13       10.15        0.64     38.55 o
  -5  -8  13       10.15       11.56     47.54 o
   5  -8 -13       10.15       31.48     38.55 o
  -5   0 -14      126.78      139.41     33.41 o
   5   0  14      126.78      212.65     49.47 o
  -5   0  14      126.78      237.71     59.75 o
  -5  -1  14      534.42      542.23     82.23 o
  -5   1  14      534.42      399.60     74.52 o
   5  -1  14      534.42      613.54     75.81 o
   5   1  14      534.42      607.76     80.31 o
  -5  -1 -14      534.42      501.11     59.11 o
   5  -1 -14      534.42      454.21     50.11 o
   5   2  14      318.05      247.34     62.32 o
   5  -2 -14      413.86      415.66     47.54 o
   5  -2  14      413.86      409.88     68.10 o
  -5  -2 -14      318.05      298.10     47.54 o
  -5  -2  14      318.06      273.68     64.89 o
  -5  -2  14      318.06      290.39     64.24 o
  -5   2  14      413.86      427.87     71.95 o
   5  -3 -14      190.89      161.25     37.26 o
   5   3  14      190.89      291.67     60.39 o
  -5  -3  14      190.89      197.87     56.54 o
  -5   3  14      190.89      204.30     57.82 o
  -5  -3  14      190.89      255.05     64.89 o
   5  -3  14      190.89      237.71     57.18 o
  -5  -3 -14      190.89      219.72     44.33 o
   5  -4  14       39.58       71.95     45.61 o
   5   4  14       39.58       35.98     40.47 o
   5  -4 -14       39.58       39.19     28.91 o
  -5  -4  14       39.58       39.83     44.33 o
  -5  -4 -14       39.58       17.35     27.63 o
   5  -5 -14       50.71       89.30     36.62 o
  -5  -5  14       67.48       55.25     47.54 o
   5  -5  14       50.71      105.36     50.11 o
  -5  -5 -14       67.48      123.99     40.47 o
   5   5  14       67.48      132.99     47.54 o
  -5  -6 -14       32.81       57.18     39.83 o
   5  -6 -14       32.81       67.46     37.90 o
   5  -6  14       32.81       62.96     47.54 o
   5   6  14       32.81       30.20     41.12 o
  -5  -6  14       32.81       -1.93     37.90 o
  -5  -7  14      519.84      515.89     95.72 o
   5  -7 -14      526.01      503.04     75.81 o
   5  -7  14      526.01      570.49     99.58 o
   5   7  14      519.84      575.63     83.52 o
  -5  -7 -14      519.84      482.48     79.66 o
  -5   1  15      906.75      702.20     96.37 o
  -5  -1 -15      906.75      815.27     78.38 o
   5   1  15      906.75      921.91    100.22 o
   5  -1 -15      906.75      812.05     70.67 o
   5  -1  15      906.75      806.91     94.44 o
  -5  -1  15      906.75      902.64    105.36 o
  -5   2  15      551.52      533.87     80.95 o
  -5  -2 -15      261.48      305.81     48.18 o
   5   2  15      261.48      260.19     64.24 o
  -5  -2  15      261.48      352.06     73.24 o
  -5  -2  15      261.48      238.99     64.24 o
   5  -3  15       40.74      -17.35     35.98 o
   5  -3 -15       40.74       81.59     29.55 o
  -5  -3  15       40.74        9.64     39.83 o
   5   3  15       40.74      113.07     48.83 o
  -5   3  15       40.74       21.20     42.40 o
  -5  -3  15       40.74       41.76     42.40 o
  -5  -3 -15       40.74       61.68     32.76 o
  -5  -4  15       70.36       73.24     52.04 o
  -5   4  15       70.36       12.85     36.62 o
  -5  -4 -15       70.36        0.00     29.55 o
   5  -4  15       70.36       62.32     45.61 o
   5   4  15       70.36      100.86     45.61 o
   5  -4 -15       70.36       38.55     30.84 o
   5  -5  15       19.09       83.52     47.54 o
  -5  -5  15       25.41       44.33     44.97 o
  -5  -5 -15       25.41       20.56     32.76 o
   5  -5 -15       19.09       74.52     35.33 o
   5   5  15       25.41       81.59     44.33 o
  -5  -6  15        7.48       23.77     47.54 o
   5  -6 -15        7.48       10.92     30.84 o
   5  -6  15        7.48      -38.55     38.55 o
  -5  -6 -15        7.48       39.83     41.12 o
   5   6  15        7.48       32.12     41.76 o
  -5   0  16        9.85       59.11     44.97 o
  -5   0 -16        9.85       12.85     25.06 o
  -5   1  16      197.84      273.68     70.67 o
  -5  -1  16      197.84      235.78     68.10 o
  -5  -1 -16      197.84      237.71     41.76 o
   5  -1 -16      197.84      204.30     34.05 o
   5  -1  16      197.84      221.64     56.54 o
   5  -2  16      130.68      189.52     57.18 o
  -5   2  16      130.68      111.79     57.82 o
  -5  -2  16      113.85      101.51     54.61 o
   5   2  16      113.84      113.07     52.68 o
   5  -2 -16      130.68      121.42     31.48 o
  -5  -2 -16      113.84      132.99     35.98 o
   5  -3  16        3.75       -6.42     39.83 o
  -5   3  16        3.75      -26.34     35.98 o
  -5  -3  16        3.75       21.84     46.90 o
   5  -3 -16        3.75        0.00     24.41 o
  -5  -3 -16        3.75       13.49     28.27 o
   5   3  16        3.75       24.41     40.47 o
  -5  -3  16        3.75       28.27     43.69 o
   5   4  16       84.19      118.21     50.75 o
   5  -4  16       84.19      252.48     66.17 o
  -5  -4 -16       84.19       48.18     36.62 o
  -5  -4  16       84.19      109.22     59.11 o
  -5   4  16       84.19      154.19     58.46 o
  -5   5  16        0.03       -1.93     39.83 o
   5  -5 -16        0.03       21.20     30.84 o
  -5  -5  16        0.04      -35.33     43.04 o
   5  -5  16        0.03       39.83     44.33 o
  -5  -5 -16        0.04        9.64     34.69 o
   5   5  16        0.04        8.35     39.83 o
   5  -1 -17      115.43      115.00     28.91 o
   5  -1  17      115.43      133.63     53.32 o
  -5   1  17      115.43      100.86     59.75 o
  -5  -1  17      115.43       71.31     55.89 o
  -5   1 -17      115.43      130.42     36.62 o
  -5  -1 -17      115.43      105.36     34.69 o
   5   2  17      102.38       77.74     51.40 o
  -5  -2  17      102.38      131.70     57.18 o
   5  -2 -17      102.50      106.65     31.48 o
  -5   2  17      102.50       38.55     50.75 o
  -5  -2 -17      102.38       85.45     32.76 o
   5  -2  17      102.50       95.08     50.11 o
  -5   3  17       27.53      -17.99     39.83 o
  -5  -3  17       27.53      -27.63     46.90 o
  -5  -3 -17       27.53       58.46     33.41 o
  -5  -3  17       27.53       73.88     49.47 o
   5  -3 -17       27.53       28.27     27.63 o
   5  -3  17       27.53      -30.84     38.55 o
   5   3  17       27.53       62.32     52.68 o
  -6   0   0    47406.50    44307.71   2789.51 o
   6   0   0    47406.50    44053.30   2790.15 o
   6   2   0     1681.11     1621.54    116.28 o
  -6  -2   0     1681.11     1584.92    115.64 o
   6   2   0     1681.11     1602.27    109.22 o
   6  -2   0     1681.11     1661.37    118.21 o
  -6  -2   0     1681.11     1677.43    110.50 o
  -6   2   0     1681.11     1629.25    117.57 o
  -6  -4   0      415.32      332.79     44.33 o
   6   4   0      415.32      388.04     29.55 o
   6  -4   0      415.32      418.23     48.18 o
   6   4   0      415.32      452.28     48.18 o
  -6  -4   0      415.32      397.03     37.90 o
  -6  -6   0        9.81      -12.21     16.06 o
  -6  -6   0        9.81        2.57     19.92 o
   6  -6   0       44.83       19.92     24.41 o
   6  -8   0      556.20      919.99     93.80 o
   6 -10   0        7.78       67.46     39.83 o
  -6 -10   0        7.78       21.20     32.12 o
  -6 -10   0        7.78       -1.28     35.33 o
  -6   1   1    19243.55    18613.64   1176.96 o
  -6   1  -1    19243.54    18719.65   1178.25 o
  -6  -1   1    19240.97    18776.18   1177.61 o
   6  -1   1    19243.54    18413.84   1177.61 o
   6   1  -1    19240.97    18172.28   1176.32 o
   6   1  -1    19240.97    18136.95   1182.10 o
  -6  -1  -1    19240.98    18638.06   1178.25 o
  -6  -1   1    19240.97    18841.71   1176.32 o
   6  -1  -1    19243.55    18851.99   1178.89 o
  -6  -1  -1    19240.98    18174.85   1176.96 o
  -6  -2   1      646.12      622.53     53.97 o
  -6  -2  -1      646.12      655.30     45.61 o
   6  -2  -1      646.12      612.25     57.18 o
  -6  -2   1      646.12      687.42     53.97 o
  -6  -2  -1      646.12      602.62     55.89 o
  -6   2   1      646.12      706.69     57.18 o
   6   2   1      646.12      655.94     45.61 o
   6  -2   1      646.12      652.08     56.54 o
   6   2  -1      646.12      634.74     50.75 o
  -6  -2   1      646.12      676.50     52.04 o
   6   2  -1      646.12      587.20     54.61 o
  -6  -2   1      646.12      682.28     47.54 o
  -6   2  -1      646.12      659.15     57.18 o
   6   2   1      646.12      685.49     57.82 o
  -6  -3  -1    12428.28    12088.94    767.73 o
  -6  -3  -1    12428.28    11774.79    770.94 o
   6  -3  -1    12428.29    12483.41    773.51 o
   6   3  -1    12428.29    11674.56    769.65 o
   6  -3   1    12428.29    12561.14    772.86 o
  -6  -3   1    12428.29    11155.47    767.73 o
  -6   3  -1    12428.29    12432.01    772.22 o
   6   3   1    12428.28    11837.75    770.30 o
  -6  -3   1    12428.29    12065.17    771.58 o
   6  -4   1       93.30      154.19     30.20 o
  -6   4  -1       93.30      121.42     26.98 o
   6   4  -1       93.30      154.83     28.91 o
  -6  -4  -1       93.30       95.72     25.70 o
   6  -4  -1       93.30      136.84     30.20 o
  -6  -5  -1       72.67       62.32     25.06 o
  -6  -5   1       72.67       44.33     19.27 o
  -6  -5   1       72.67      118.85     26.98 o
   6   5  -1       72.67       63.60     12.85 o
   6  -5   1       72.67       61.68     25.06 o
   6   5  -1       72.67       74.52     25.70 o
   6  -5  -1       72.67       59.11     26.98 o
  -6  -5  -1       72.67       88.66     19.27 o
  -6  -6   1     1203.48     1424.95    104.08 o
   6  -6   1      932.24      915.49    100.22 o
  -6  -6   1     1203.48     1343.36     99.58 o
   6  -6  -1      932.24      919.34    102.15 o
  -6  -6  -1     1203.48     1401.18    106.65 o
  -6  -6  -1     1203.48     1364.56     96.37 o
   6  -7   1      155.20      187.59     43.04 o
  -6  -7   1      155.20      246.06     41.12 o
  -6  -7  -1      155.20      201.09     41.12 o
  -6  -7   1      155.20      181.81     37.26 o
  -6  -7  -1      155.20      224.86     35.98 o
   6  -7  -1      155.20      181.17     42.40 o
  -6  -8   1      119.32      268.54     43.69 o
  -6  -8  -1      119.31      244.77     41.76 o
  -6  -8  -1      119.31      203.66     45.61 o
   6  -8   1      121.07      132.34     41.12 o
  -6  -8   1      119.32      203.01     41.76 o
   6  -8  -1      121.07      104.08     41.76 o
  -6  -9  -1        0.14       12.85     31.48 o
  -6  -9   1        0.14        3.21     27.63 o
  -6  -9   1        0.14      -18.63     27.63 o
   6  -9   1        0.14        6.42     30.84 o
   6  -9  -1        0.14      -14.13     28.91 o
  -6  -9  -1        0.14       -4.50     29.55 o
  -6 -10  -1      209.77      217.79     52.68 o
   6 -10   1      209.77      281.39     58.46 o
  -6 -10  -1      209.77      221.64     52.04 o
  -6 -10   1      209.77      206.87     48.18 o
   6 -10  -1      209.77      186.95     53.97 o
  -6 -10   1      209.77      213.29     55.25 o
   6 -11  -1       38.70       22.49     38.55 o
  -6 -11   1       38.70       55.89     50.75 o
  -6 -11  -1       38.70       54.61     41.76 o
  -6 -11  -1       38.70       41.12     44.33 o
  -6   0  -2     9465.53     9565.41    607.76 o
   6   0  -2     9465.53     9221.06    606.47 o
  -6   0   2     9465.53     9400.30    605.83 o
  -6   0   2     9465.53     9696.47    605.83 o
   6  -1  -2    16435.26    16373.43   1025.99 o
  -6  -1   2    16434.89    16203.18   1022.78 o
  -6   1   2    16435.26    16135.72   1024.06 o
  -6  -1  -2    16434.90    16242.37   1026.63 o
  -6  -1   2    16434.89    16153.07   1022.13 o
  -6   1  -2    16435.24    16154.35   1025.35 o
   6   1  -2    16434.89    15479.14   1023.42 o
   6  -1   2    16435.24    16056.70   1024.70 o
   6   1  -2    16434.89    16159.49   1024.06 o
  -6  -2  -2     1780.54     1723.69    123.35 o
   6  -2  -2     1780.54     1754.53    123.99 o
   6   2   2     1780.54     1625.39    122.07 o
  -6   2   2     1780.54     1744.25    122.07 o
   6  -2   2     1780.54     1714.69    122.07 o
   6   2  -2     1780.54     1716.62    120.14 o
  -6  -2   2     1780.54     1627.96    115.00 o
  -6   2  -2     1780.54     1658.80    122.71 o
  -6  -2   2     1780.54     1834.19    119.50 o
  -6  -2   2     1780.54     1836.76    122.07 o
  -6  -2   2     1780.54     1644.67    118.21 o
  -6  -3   2     1689.95     1645.95    118.21 o
   6   3   2     1689.94     1705.06    122.71 o
   6   3  -2     1689.95     1565.65    118.85 o
   6  -3  -2     1689.95     1812.99    124.63 o
   6  -3   2     1689.95     1753.24    122.07 o
  -6  -3  -2     1689.94     1582.35    109.86 o
  -6  -3  -2     1689.94     1653.02    122.71 o
  -6  -3   2     1689.95     1640.81    119.50 o
  -6   3  -2     1689.95     1694.14    122.71 o
  -6  -4   2      524.30      621.89     54.61 o
  -6  -4  -2      524.30      576.28     58.46 o
  -6   4  -2      524.30      551.22     57.18 o
  -6  -4  -2      524.30      679.07     48.83 o
  -6  -4   2      524.30      670.07     56.54 o
   6  -4   2      524.30      427.23     55.25 o
   6  -4  -2      524.30      496.61     59.11 o
   6   4  -2      524.30      840.32     63.60 o
   6  -5  -2     3087.86     3248.86    221.00 o
   6   5  -2     3087.85     3241.79    217.15 o
  -6  -5  -2     3087.85     2883.95    205.58 o
   6  -5   2     3087.86     3322.10    217.79 o
  -6  -5  -2     3087.85     3120.37    217.79 o
  -6  -5   2     3087.85     2901.94    210.08 o
  -6  -5   2     3087.85     2937.91    212.65 o
  -6  -6   2      371.44      380.33     49.47 o
  -6  -6   2      371.44      410.52     49.47 o
  -6  -6  -2      371.44      415.66     55.89 o
  -6  -6  -2      371.44      485.69     46.26 o
  -6  -7  -2      517.29      506.89     64.24 o
  -6  -7  -2      517.29      449.07     51.40 o
  -6  -7   2      517.28      427.87     55.89 o
  -6  -7   2      517.28      483.12     58.46 o
   6  -7  -2      517.29      668.79     71.31 o
   6  -7   2      517.29      550.58     63.60 o
  -6  -8  -2     1783.88     1618.33    131.70 o
  -6  -8   2     1783.88     1693.49    138.13 o
   6  -8  -2     1884.18     1821.98    147.12 o
  -6  -8  -2     1783.88     1751.31    142.62 o
   6  -8   2     1884.18     1648.52    138.77 o
  -6  -8   2     1783.88     1638.88    134.91 o
   6  -9   2      270.17      207.51     48.83 o
  -6  -9  -2      270.17      206.87     46.90 o
  -6  -9   2      270.17      334.72     57.18 o
  -6  -9   2      270.17      193.38     44.33 o
  -6  -9  -2      270.17      246.06     55.25 o
   6  -9  -2      270.17      270.47     57.18 o
   6 -10   2      224.02      248.63     53.97 o
   6 -10  -2      224.02      145.84     53.97 o
  -6 -10  -2      224.02      296.81     57.18 o
  -6 -10  -2      224.02      194.66     53.97 o
  -6 -10   2      224.02      203.66     56.54 o
  -6 -11  -2       20.42       56.54     43.69 o
   6 -11   2       20.42      -24.41     37.90 o
   6 -11  -2       20.42       57.82     43.04 o
  -6 -11   2       20.42       42.40     44.97 o
  -6 -11  -2       20.42       17.35     44.33 o
   6  -2   3     1526.79     1427.52    108.57 o
  -6   2  -3     1526.79     1576.57    111.14 o
  -6  -2   3     1526.80     1481.48    106.00 o
   6  -2  -3     1526.79     1534.81    111.14 o
  -6  -2   3     1526.80     1687.71    105.36 o
   6   2  -3     1526.80     1383.83    106.65 o
  -6  -2  -3     1526.79     1532.24    112.43 o
  -6  -2   3     1526.80     1523.89    111.14 o
  -6  -3   3       11.06       -1.28     15.42 o
  -6  -3   3       11.06        0.00     14.13 o
   6   3   3       11.06        6.42      9.64 o
   6  -3   3       11.06      -12.21     12.21 o
  -6  -3  -3       11.06        8.35     16.06 o
   6  -3  -3       11.06        0.64     16.06 o
  -6   3  -3       11.06       10.92     15.42 o
   6   4  -3      162.89      249.91     35.33 o
  -6   4  -3      162.89      195.95     32.76 o
  -6  -4   3      162.89      230.64     28.91 o
   6  -4  -3      162.89      164.47     32.76 o
   6   4   3      162.89      185.67     20.56 o
  -6  -4  -3      162.89      152.26     30.84 o
  -6  -4   3      162.89      156.76     28.91 o
   6  -4   3      162.89      185.03     30.20 o
  -6  -5  -3     1593.90     1525.81    121.42 o
   6  -5  -3     1593.91     1647.88    123.99 o
  -6   5  -3     1593.91     1496.26    118.21 o
   6   5  -3     1593.90     1551.51    118.21 o
   6  -5   3     1593.91     1563.08    118.21 o
  -6  -5   3     1593.90     1390.90    116.28 o
  -6  -5   3     1593.90     1514.25    112.43 o
  -6  -6   3      444.41      472.84     50.11 o
  -6  -6  -3      444.41      483.12     59.11 o
   6  -6  -3      343.57      309.02     52.04 o
  -6  -6   3      444.41      492.76     52.68 o
   6  -6   3      343.57      364.91     50.11 o
   6   6  -3      444.41      397.68     53.97 o
   6  -7   3      105.73       68.10     30.20 o
   6  -7  -3      105.73      105.36     36.62 o
  -6  -7   3      105.73      109.86     30.20 o
  -6  -7   3      105.73       92.51     31.48 o
  -6  -7  -3      105.73       70.67     34.05 o
  -6  -8   3       47.48       50.11     30.20 o
  -6  -8  -3       47.48       19.92     26.98 o
   6  -8   3      241.13      364.27     52.04 o
  -6  -8   3       47.48       33.41     26.34 o
   6  -8  -3      241.13      291.67     52.68 o
  -6  -8  -3       47.48       25.70     32.76 o
  -6  -9  -3       22.95       48.83     34.05 o
  -6  -9   3       22.95       43.69     34.05 o
  -6  -9  -3       22.95       88.02     42.40 o
  -6  -9   3       22.95       28.91     28.91 o
   6  -9  -3       22.95        3.85     30.84 o
   6  -9   3       22.95       26.98     32.76 o
  -6 -10   3        0.55       59.75     39.19 o
   6 -10  -3        0.55       14.78     35.33 o
  -6 -10  -3        0.55       25.06     35.98 o
  -6 -10  -3        0.55      -31.48     31.48 o
   6 -10   3        0.55      -10.28     47.54 o
   6 -11   3       41.67       73.88     51.40 o
  -6 -11  -3       41.67      122.07     48.18 o
  -6 -11   3       41.67       62.96     52.04 o
   6 -11  -3       41.67       12.85     43.04 o
  -6 -11  -3       41.67       31.48     42.40 o
   6   0  -4    12810.24    12805.27    790.21 o
  -6   0  -4    12810.25    12699.27    792.14 o
   6   0   4    12810.25    12430.73    793.42 o
  -6   0   4    12810.24    10824.61    785.71 o
  -6   0   4    12810.24    13233.79    787.00 o
  -6   1   4     3556.08     3627.90    230.00 o
   6   1   4     3538.78     3485.28    228.07 o
   6   1  -4     3538.79     3437.74    230.64 o
  -6  -1   4     3538.79     3523.83    226.78 o
  -6  -1  -4     3538.78     3524.47    235.78 o
   6  -1   4     3556.08     3430.03    233.85 o
   6  -1  -4     3556.08     3413.97    232.57 o
  -6   1  -4     3556.08     3508.41    233.85 o
  -6  -1   4     3538.79     3349.08    237.71 o
   6   1  -4     3538.79     3561.73    230.00 o
  -6  -1   4     3538.79     3636.26    226.14 o
  -6  -2   4     3531.78     3439.67    231.28 o
  -6  -2  -4     3531.78     3795.58    243.49 o
  -6  -2   4     3531.78     3467.93    235.14 o
   6  -2   4     3531.78     3537.96    237.06 o
   6   2  -4     3531.78     3472.43    235.14 o
   6   2  -4     3531.78     3600.92    235.78 o
  -6   2  -4     3531.78     3667.74    239.63 o
   6  -2  -4     3531.79     3591.28    240.92 o
   6  -2   4     3531.78     3506.48    242.85 o
  -6  -2   4     3531.78     3646.53    231.28 o
  -6  -2   4     3531.78     3710.78    244.77 o
  -6  -2  -4     3531.78     3537.96    230.64 o
   6  -3   4      352.66      274.97     35.33 o
  -6  -3  -4      352.67      250.55     37.90 o
   6  -3  -4      352.66      319.94     41.12 o
  -6  -3  -4      352.67      287.17     25.70 o
  -6  -3   4      352.66      285.25     39.19 o
  -6  -3   4      352.66      394.46     30.84 o
  -6   3  -4      352.66      329.58     39.83 o
   6   3   4      352.67      337.29     30.20 o
   6   3  -4      352.66      423.37     38.55 o
  -6  -3   4      352.66      321.87     35.98 o
  -6  -4   4      792.36      769.01     73.88 o
   6   4   4      792.36      805.63     62.32 o
  -6  -4  -4      792.36      857.03     77.09 o
   6  -4  -4      792.36      884.01     78.38 o
   6   4  -4      792.36      893.00     72.60 o
   6  -4   4      792.36      992.58     84.80 o
  -6   4  -4      792.36      885.94     76.45 o
   6  -4   4      792.36      857.67     71.95 o
   6  -5   4      150.10      149.69     30.84 o
  -6  -5   4      150.10      123.35     30.84 o
  -6   5  -4      150.10      157.40     32.12 o
   6   5  -4      150.10      156.11     30.84 o
   6  -5  -4      150.10      110.50     32.12 o
  -6  -5  -4      150.10      152.26     33.41 o
   6  -6  -4      156.11      174.10     40.47 o
  -6  -6   4      199.84      244.77     41.12 o
   6   6  -4      199.84      253.12     42.40 o
  -6  -6   4      199.84      269.83     34.69 o
  -6  -6  -4      199.84      281.39     48.83 o
   6  -6   4      156.11      156.76     43.69 o
   6  -6   4      156.11      212.65     37.26 o
   6   7  -4       74.92      122.07     32.76 o
   6  -7  -4       74.92       84.80     35.98 o
  -6  -7   4       74.92       78.38     27.63 o
   6  -7   4       74.92       47.54     27.63 o
  -6  -7  -4       74.92      155.47     42.40 o
   6  -7   4       74.92      103.43     43.69 o
  -6  -7   4       74.92       29.55     29.55 o
   6  -8   4      228.54      323.79     64.24 o
  -6  -8   4      207.13      185.03     46.26 o
  -6  -8   4      207.13      234.49     41.12 o
   6  -8  -4      228.54      280.75     56.54 o
   6  -8   4      228.54      245.42     44.33 o
  -6  -8  -4      207.13      250.55     52.04 o
  -6  -9  -4       19.75       52.04     35.98 o
   6  -9   4       19.75       64.24     45.61 o
   6  -9  -4       19.75      -13.49     30.84 o
   6  -9   4       19.75       37.26     31.48 o
  -6  -9   4       19.75       -8.35     27.63 o
  -6 -10   4        1.82       24.41     37.90 o
  -6 -10  -4        1.82       30.20     36.62 o
   6 -10  -4        1.82       21.84     39.19 o
  -6 -10  -4        1.82       31.48     37.26 o
   6 -10   4        1.82      -28.91     28.91 o
   6 -11  -4        0.18       34.05     43.69 o
  -6 -11  -4        0.18      -35.98     35.98 o
  -6 -11   4        0.18       -3.21     37.26 o
  -6 -11  -4        0.18      -39.83     39.83 o
   6 -11   4        0.18      -12.85     46.90 o
   6   1   5      600.97      673.29     53.97 o
   6  -1  -5      667.08      819.12     59.75 o
  -6  -1   5      600.96      683.56     63.60 o
  -6   1   5      667.08      742.03     52.68 o
  -6   1  -5      667.09      774.79     59.75 o
  -6  -1  -5      600.97      602.62     61.03 o
   6  -1   5      667.09      740.74     60.39 o
   6   1  -5      600.96      630.24     55.25 o
   6   2   5      307.45      316.73     34.69 o
  -6  -2   5      307.44      373.26     44.33 o
  -6  -2   5      307.44      313.51     39.83 o
  -6  -2  -5      307.45      369.41     42.40 o
   6   2  -5      307.44      343.07     35.33 o
   6  -2   5      307.45      411.17     42.40 o
  -6   2  -5      307.45      334.07     37.90 o
  -6  -2  -5      307.45      366.20     29.55 o
   6  -2  -5      307.45      359.13     39.19 o
   6   2  -5      307.44      305.81     33.41 o
   6  -3   5     1367.24     1457.07    105.36 o
   6  -3   5     1367.24     1500.76    115.00 o
  -6  -3  -5     1367.23     1515.53    100.22 o
   6  -3  -5     1367.24     1419.81    111.14 o
  -6  -3   5     1367.24     1376.77    114.36 o
   6   3   5     1367.23     1502.04    103.43 o
  -6   3  -5     1367.24     1514.89    110.50 o
   6   3  -5     1367.24     1425.59    105.36 o
  -6  -3  -5     1367.23     1444.87    112.43 o
  -6  -3   5     1367.24     1464.14    109.22 o
   6  -4   5     1552.42     1511.68    137.48 o
  -6  -4  -5     1552.42     1772.51    138.13 o
   6  -4  -5     1552.42     1512.96    134.27 o
   6   4  -5     1552.42     2129.07    132.99 o
   6  -4   5     1552.42     1720.48    128.49 o
  -6  -4   5     1552.42     1800.14    139.41 o
  -6   4  -5     1552.42     1699.92    133.63 o
  -6  -4   5     1552.42     1870.81    122.71 o
   6   4   5     1552.42     2164.41    126.56 o
  -6  -5  -5      656.96      613.54     65.53 o
   6  -5  -5      656.96      551.86     64.89 o
  -6  -5   5      656.96      609.68     50.11 o
   6  -5   5      656.96      553.15     65.53 o
   6   5  -5      656.96      609.04     61.03 o
  -6  -5   5      656.96      516.53     62.32 o
   6  -5   5      656.96      617.39     55.89 o
  -6   5  -5      656.96      585.91     62.96 o
  -6  -6   5        0.77      -15.42     20.56 o
  -6  -6   5        0.77        7.71     14.78 o
   6   6  -5        0.77       -8.99     20.56 o
  -6  -6  -5        0.77       -1.28     25.06 o
   6  -7   5      928.05      808.20     93.15 o
  -6  -7  -5      928.04      795.99     89.94 o
   6   7  -5      928.04      800.49     84.16 o
   6  -7  -5      928.04      912.28     90.59 o
   6  -7   5      928.05      956.61     80.95 o
  -6  -7   5      928.04      747.81     84.16 o
   6  -8   5      688.83     1443.58    122.07 o
   6  -8   5      688.83      943.11     93.80 o
   6  -8  -5      688.83      981.02    106.65 o
  -6  -9  -5      246.71      281.39     62.32 o
  -6  -9   5      246.71      215.86     56.54 o
   6  -9  -5      246.71      266.62     58.46 o
   6  -9   5      246.71      310.94     69.38 o
  -6 -10   5      641.33      537.73     82.88 o
  -6 -10  -5      641.33      645.66     89.94 o
   6 -10  -5      641.33      708.62     91.87 o
   6 -10   5      641.33      643.09     97.01 o
  -6 -11  -5       60.78      166.39     61.03 o
   6 -11   5       60.78      -23.13     50.75 o
  -6 -11   5       60.78       55.25     48.18 o
   6 -11  -5       60.78      119.50     57.18 o
  -6 -11  -5       60.78       64.89     46.90 o
   6   0  -6      168.03      192.73     24.41 o
   6   0   6      168.03      188.24     26.34 o
  -6  -1   6      175.37      132.99     31.48 o
  -6   1  -6      175.87      131.06     23.13 o
   6  -1  -6      175.87      149.05     22.49 o
  -6  -1   6      175.37      153.55     30.84 o
   6   1  -6      175.37      131.06     19.92 o
   6  -1   6      175.87      177.32     26.34 o
   6   1   6      175.36      121.42     21.20 o
  -6  -1  -6      175.36      116.28     26.34 o
   6   2  -6     1055.62     1117.86     80.95 o
  -6  -2  -6     1055.62     1175.04     80.95 o
  -6   2  -6     1055.62     1062.61     85.45 o
  -6  -2  -6     1055.62     1116.57     91.23 o
   6  -2   6     1055.62     1096.66     91.23 o
   6   2   6     1055.62     1111.43     85.45 o
  -6  -2   6     1055.62     1109.51     90.59 o
   6  -2  -6     1055.62     1089.59     86.73 o
  -6  -2   6     1055.62     1203.30     95.72 o
   6   2  -6     1055.62     1121.07     80.95 o
  -6  -3   6     4189.33     4254.29    297.45 o
  -6  -3  -6     4189.32     4423.90    281.39 o
   6   3   6     4189.32     4258.15    280.11 o
   6  -3  -6     4189.33     4282.56    289.10 o
   6   3  -6     4189.33     4360.94    282.03 o
  -6   3  -6     4189.33     4414.26    288.46 o
  -6  -3  -6     4189.32     4155.35    290.39 o
  -6  -3   6     4189.33     4136.72    286.53 o
   6   4   6       85.92      107.29     23.13 o
   6  -4  -6       85.92       84.16     27.63 o
   6  -4   6       85.92      114.36     34.05 o
  -6  -4  -6       85.92      152.26     32.12 o
  -6  -4   6       85.92       91.87     31.48 o
   6   4  -6       85.92       78.38     23.13 o
  -6   4  -6       85.92       86.73     25.70 o
   6  -5  -6     1026.25      936.69     86.09 o
   6  -5   6     1026.25      761.94     70.67 o
   6   5   6     1026.25      906.49     72.60 o
   6   5  -6     1026.25      886.58     77.74 o
  -6   5  -6     1026.25      916.77     81.59 o
   6  -5   6     1026.25      846.10     88.66 o
  -6  -5  -6     1026.25     1001.58     86.73 o
  -6  -5   6     1026.25      979.73     86.09 o
   6  -6   6       67.59       43.69     31.48 o
  -6  -6   6       16.10       44.33     16.06 o
   6  -6   6       67.59       59.75     19.92 o
  -6  -6  -6       16.10       32.76     30.84 o
  -6   6  -6       67.59       30.20     21.84 o
   6  -6  -6       67.59       23.13     26.34 o
  -6  -6   6       16.10       30.20     26.98 o
   6   6  -6       16.10       21.84     21.84 o
   6  -7   6      169.22      201.09     54.61 o
  -6  -7   6      169.22      253.77     32.76 o
   6  -7   6      169.22      210.08     35.98 o
  -6  -7   6      169.22      185.67     46.90 o
  -6  -7  -6      169.22      201.09     48.83 o
   6  -7  -6      169.22      168.96     46.26 o
  -6  -8   6      432.96      642.45     79.02 o
  -6  -8  -6      432.96      616.75     79.66 o
   6  -8   6      506.59      625.10     89.30 o
   6  -8  -6      506.59      572.42     80.31 o
   6  -9   6      868.65      686.13    100.22 o
   6  -9  -6      868.65      810.77     93.15 o
  -6  -9  -6      868.65      850.60     95.08 o
  -6  -9   6      868.65      668.79     89.30 o
   6 -10  -6        6.49       17.35     40.47 o
  -6 -10  -6        6.49       -6.42     37.90 o
  -6 -10   6        6.49       -6.42     37.26 o
   6 -10   6        6.49       89.94     59.11 o
  -6 -11  -6       28.58       59.75     50.75 o
  -6 -11   6       28.58       97.01     55.89 o
   6 -11  -6       28.58        1.93     44.97 o
   6 -11   6       28.58       52.04     53.97 o
   6  -1   7      810.78     1027.27     72.60 o
  -6  -1  -7      600.66      645.66     67.46 o
   6   1  -7      600.66      637.95     57.82 o
   6   1   7      600.66      672.00     62.96 o
  -6   1  -7      810.78      927.69     66.17 o
  -6  -1   7      600.66      777.36     74.52 o
   6  -1  -7      810.77      987.44     65.53 o
   6   1  -7      600.66      882.72     59.75 o
  -6  -1   7      600.66      686.78     71.95 o
   6   2  -7      872.44      926.41     66.17 o
  -6   2  -7      872.45      877.58     71.95 o
  -6  -2   7      872.44      863.45     79.66 o
   6  -2   7      872.45      898.14     78.38 o
  -6  -2   7      872.44      932.19     84.16 o
  -6  -2  -7      872.44      955.96     78.38 o
   6  -2  -7      872.44      880.15     73.24 o
   6   2   7      872.44      878.23     74.52 o
   6   2  -7      872.44      865.38     66.81 o
  -6   3  -7       11.67      -12.85     15.42 o
  -6  -3   7       11.67       -1.93     23.13 o
   6   3  -7       11.67       12.21     12.85 o
   6  -3  -7       11.67       -2.57     16.70 o
  -6  -3   7       11.67      -10.28     17.99 o
  -6  -3  -7       11.67       25.06     20.56 o
   6   3   7       11.67       21.20     18.63 o
   6  -3   7       11.67       32.76     21.20 o
   6  -4  -7        9.18       -4.50     19.92 o
  -6  -4   7        9.18       26.34     23.13 o
  -6  -4   7        9.18      -14.13     18.63 o
   6   4   7        9.18        3.85     19.27 o
   6  -4   7        9.18        6.42     23.13 o
   6   4  -7        9.18        5.78     16.70 o
  -6  -4  -7        9.18       18.63     24.41 o
  -6   4  -7        9.18       -8.35     16.70 o
  -6  -5   7      110.18       91.87     34.69 o
   6  -5  -7      110.18       27.63     28.27 o
  -6   5  -7      110.18      122.71     30.20 o
  -6  -5  -7      110.18       64.24     29.55 o
   6  -5   7      110.18      107.29     34.69 o
   6  -5   7      110.18       58.46     18.63 o
   6   5  -7      110.18       85.45     23.77 o
   6   5   7      110.18      140.70     28.27 o
   6  -6  -7      415.50      413.09     61.68 o
  -6  -6   7      516.20      697.06     73.24 o
   6  -6   7      415.49      424.66     68.74 o
   6  -6   7      415.49      341.78     44.97 o
  -6  -6  -7      516.20      689.99     71.95 o
  -6   6  -7      415.49      420.80     58.46 o
   6   6  -7      516.20      655.30     61.68 o
   6  -7  -7        2.29       -7.07     30.20 o
  -6  -7  -7        2.29       32.12     34.69 o
  -6  -7   7        2.29      -18.63     28.91 o
   6  -7   7        2.29      -25.06     25.06 o
  -6  -8  -7       29.93       18.63     35.33 o
   6  -8   7       83.55      202.37     60.39 o
  -6  -8   7       29.93       -1.93     34.05 o
   6  -8  -7       83.55      110.50     45.61 o
  -6  -9  -7        3.51        6.42     36.62 o
  -6  -9   7        3.51       -3.85     35.33 o
   6  -9  -7        3.51      -12.21     34.05 o
   6  -9   7        3.51       -3.85     37.26 o
   6 -10   7       56.59       44.33     51.40 o
  -6 -10   7       56.59       10.92     41.76 o
  -6 -10  -7       56.59       51.40     46.26 o
   6 -10  -7       56.59       68.74     43.69 o
   6   0  -8      201.45      183.74     23.77 o
   6   0   8      201.45      162.54     29.55 o
  -6   1  -8      506.95      682.28     60.39 o
   6  -1  -8      506.95      761.30     59.11 o
   6  -1   8      506.95      680.35     65.53 o
  -6  -2  -8       38.41       39.19     21.84 o
   6  -2  -8       38.41       55.25     20.56 o
   6  -2   8       38.41       46.26     25.06 o
  -6  -2   8       38.41       40.47     26.34 o
  -6  -2   8       38.41       37.90     25.70 o
  -6   2  -8       38.41       25.70     17.99 o
   6   2  -8       38.41       35.98     12.85 o
   6   2   8       38.41       62.32     26.98 o
   6   3   8     3264.12     3301.54    216.50 o
   6   3  -8     3264.12     3029.78    206.87 o
  -6  -3   8     3264.12     3346.51    224.86 o
  -6  -3   8     3264.12     3057.41    229.35 o
   6  -3   8     3264.12     3230.23    227.43 o
  -6   3  -8     3264.12     3037.49    214.58 o
  -6  -3  -8     3264.12     3194.89    221.00 o
   6  -3  -8     3264.13     3000.87    216.50 o
  -6   4  -8       64.60       88.02     25.70 o
   6  -4  -8       64.60       46.26     25.70 o
  -6  -4   8       64.60       62.96     31.48 o
   6   4  -8       64.60       47.54     19.27 o
   6   4   8       64.60       68.10     26.34 o
  -6  -4   8       64.60       36.62     30.84 o
   6  -4   8       64.60       79.02     31.48 o
  -6  -4  -8       64.60      102.15     31.48 o
  -6  -5  -8     1077.00      944.40     93.80 o
   6  -5   8     1077.00     1050.40    102.79 o
   6   5   8     1077.00      982.30     84.16 o
   6  -5  -8     1077.00     1040.77     93.80 o
   6   5  -8     1077.00     1050.40     84.80 o
  -6   5  -8     1077.00      985.52     89.94 o
  -6  -5   8     1077.00      985.52     98.94 o
   6  -6   8      999.86     1205.87     89.30 o
   6   6  -8     1006.20     1311.24    102.15 o
  -6  -6   8     1006.20     1106.30    113.07 o
   6  -6  -8      999.86      984.87    106.65 o
   6  -6   8      999.86     1194.31    116.28 o
  -6  -6  -8     1006.20     1254.70    113.71 o
   6   6   8     1006.20     1158.98     97.65 o
   6  -7   8      238.97      310.30     62.96 o
  -6  -7   8      238.97      272.40     58.46 o
  -6  -7  -8      238.97      316.73     60.39 o
   6  -7  -8      238.97      254.41     53.32 o
   6  -8   8      470.90      409.88     77.09 o
  -6  -8  -8      460.91      486.98     74.52 o
   6  -8  -8      470.90      501.75     75.81 o
  -6  -8   8      460.91      663.65     82.88 o
  -6  -9   8        3.00      -30.20     30.20 o
  -6  -9  -8        3.00       -0.64     35.98 o
   6  -9  -8        3.00      -25.70     35.98 o
   6  -9   8        3.00       41.12     44.33 o
  -6 -10   8        0.84       14.78     41.12 o
   6 -10   8        0.84       -2.57     41.76 o
  -6 -10  -8        0.84      -37.26     37.26 o
   6 -10  -8        0.84       52.68     44.33 o
   6  -1   9      296.15      301.95     43.04 o
  -6  -1   9      271.77      353.35     51.40 o
  -6  -1  -9      271.77      231.92     37.26 o
   6   1   9      271.77      282.68     38.55 o
   6  -1  -9      296.15      288.46     34.05 o
  -6  -1   9      271.77      322.51     48.83 o
   6   1  -9      271.77      314.16     28.27 o
   6   1  -9      271.77      255.05     26.98 o
  -6  -2   9        2.65       21.84     25.06 o
  -6   2  -9        2.65        2.57     14.13 o
   6  -2   9        2.65        5.14     21.84 o
   6   2  -9        2.65       -9.64      9.64 o
  -6  -2   9        2.65       -0.64     24.41 o
   6   2   9        2.65      -17.99     17.99 o
  -6  -2  -9        2.65        5.78     18.63 o
   6  -2  -9        2.65      -14.78     14.78 o
   6   2  -9        2.65       -1.93     10.28 o
   6   3  -9       70.30       94.44     17.35 o
  -6  -3   9       70.30      105.36     36.62 o
   6   3   9       70.30       50.11     25.70 o
   6   3  -9       70.30       62.96     16.70 o
  -6   3  -9       70.30      111.14     25.70 o
   6  -3   9       70.30      113.07     32.76 o
  -6  -3  -9       70.30       58.46     25.70 o
  -6  -3   9       70.30       40.47     30.20 o
   6  -4  -9      367.23      349.49     50.11 o
   6   4   9      367.23      434.94     53.32 o
   6  -4   9      367.23      412.45     60.39 o
  -6  -4   9      367.23      425.94     57.82 o
  -6  -4   9      367.23      406.03     59.75 o
   6   4  -9      367.23      422.73     44.33 o
  -6   4  -9      367.23      413.74     49.47 o
  -6  -4  -9      367.23      369.41     53.32 o
  -6   5  -9      464.89      573.06     62.32 o
  -6  -5  -9      464.89      443.29     64.24 o
   6  -5  -9      464.89      544.15     65.53 o
   6   5   9      464.89      497.90     57.82 o
   6  -5   9      464.89      451.64     68.74 o
  -6  -5   9      464.89      608.40     74.52 o
   6   5  -9      464.89      567.28     56.54 o
  -6  -6  -9      492.14      607.11     73.24 o
   6  -6   9      369.86      336.64     68.10 o
   6  -6  -9      369.86      395.11     62.96 o
   6   6   9      492.14      572.42     60.39 o
  -6  -6   9      492.14      577.56     77.74 o
  -6  -7  -9      982.79      978.45    102.15 o
   6   7   9      982.79     1002.86     89.94 o
   6  -7   9      982.79      950.82    107.93 o
  -6  -7   9      982.79      796.64    100.86 o
   6  -7  -9      982.79      991.30    100.86 o
   6  -8  -9       81.58      140.70     48.83 o
   6  -8   9       81.58      164.47     57.82 o
  -6  -8  -9        0.37       83.52     42.40 o
  -6  -9  -9       54.31       89.30     46.90 o
   6  -9  -9       54.31       66.17     47.54 o
  -6  -9   9       54.31       -8.99     42.40 o
   6  -9   9       54.31      106.00     51.40 o
   6 -10   9       44.03       66.81     53.97 o
  -6 -10  -9       44.03      127.20     56.54 o
   6 -10  -9       44.03       35.33     46.90 o
  -6 -10   9       44.03       80.31     51.40 o
  -6   0  10       19.34      -13.49     24.41 o
   6   0 -10       19.34       17.35     13.49 o
   6   0  10       19.34       77.09     28.27 o
  -6  -1 -10        3.68       -2.57     17.35 o
   6  -1  10        6.83        6.42     23.13 o
   6   1  10        3.68       31.48     22.49 o
  -6  -1  10        3.68       79.02     31.48 o
   6  -1 -10        6.83       10.28     14.78 o
  -6   2 -10      126.30      154.19     27.63 o
   6  -2 -10      126.30      135.56     26.34 o
   6  -2  10      126.30      171.53     38.55 o
   6   2  10      126.30      170.25     38.55 o
  -6  -2  10      126.30      100.22     35.98 o
  -6  -2 -10      126.30       95.08     28.91 o
  -6  -2  10      126.30      159.97     43.69 o
  -6  -3  10      109.39       97.65     38.55 o
   6  -3 -10      109.39       96.37     26.98 o
  -6   3 -10      109.39      101.51     26.34 o
   6   3 -10      109.39      119.50     19.27 o
   6   3  10      109.39      121.42     35.98 o
   6  -3  10      109.39       96.37     34.69 o
  -6  -3 -10      109.39      121.42     30.84 o
  -6  -3  10      109.39      155.47     44.97 o
   6   4  10      470.97      479.91     61.03 o
  -6  -4 -10      470.97      534.52     64.24 o
   6  -4 -10      470.97      494.04     59.75 o
   6  -4  10      470.97      643.09     74.52 o
   6   4 -10      470.97      487.62     49.47 o
  -6  -4  10      470.97      510.10     69.38 o
  -6  -4  10      470.97      508.82     70.03 o
  -6   4 -10      470.97      572.42     59.11 o
  -6  -5  10      928.88      885.29     95.08 o
   6  -5  10      928.88      835.18     92.51 o
  -6  -5 -10      928.88      817.19     86.73 o
   6  -5 -10      928.87      819.76     83.52 o
   6   5  10      928.88      930.26     84.80 o
   6   5 -10      928.88      791.50     72.60 o
   6   6  10        9.60       -0.64     27.63 o
  -6  -6  10        9.60       19.92     32.12 o
   6  -6 -10      101.27       66.81     35.33 o
   6  -6  10      101.27       43.69     35.33 o
  -6  -6 -10        9.60        8.35     33.41 o
   6  -7 -10       76.42       59.11     39.19 o
  -6  -7  10       76.42       86.09     46.90 o
  -6  -7 -10       76.42       94.44     43.04 o
   6  -7  10       76.42       51.40     44.97 o
   6   7  10       76.42       88.02     35.98 o
   6  -8  10      109.20      231.28     64.24 o
  -6  -8 -10       28.42       52.04     41.76 o
  -6  -8  10       28.42      102.79     50.11 o
   6  -8 -10      109.20      147.12     48.18 o
   6   8  10       28.42       91.23     38.55 o
   6  -9 -10       56.60       48.18     44.33 o
   6  -9  10       56.60       28.91     43.69 o
  -6  -9  10       56.60       86.73     55.25 o
  -6  -9 -10       56.60       68.74     44.97 o
  -6   1  11      514.42      740.74     83.52 o
   6  -1  11      514.42      756.16     77.74 o
   6  -2  11      283.32      210.08     46.26 o
  -6   2 -11      283.32      300.67     36.62 o
  -6  -2  11      283.32      244.77     52.68 o
   6   2  11      283.32      273.04     49.47 o
   6  -2 -11      283.32      240.28     35.98 o
  -6  -2 -11      283.32      231.28     40.47 o
  -6  -2  11      283.32      233.21     52.04 o
   6   3  11      453.38      503.04     62.32 o
  -6   3 -11      453.38      400.25     48.83 o
  -6  -3 -11      453.38      544.80     59.11 o
  -6  -3  11      453.37      290.39     60.39 o
   6  -3 -11      453.38      519.10     53.97 o
   6  -3  11      453.38      339.85     58.46 o
  -6  -3  11      453.37      461.92     66.81 o
  -6  -4  11      432.32      390.61     61.68 o
   6   4  11      432.33      446.50     58.46 o
  -6  -4 -11      432.33      352.70     53.97 o
  -6  -4  11      432.32      373.90     64.89 o
   6  -4 -11      432.32      384.18     51.40 o
   6  -4  11      432.32      355.92     60.39 o
   6   4 -11      432.32      331.50     40.47 o
   6   5  11      760.60      666.22     75.81 o
   6  -5 -11      760.60      790.21     79.66 o
   6  -5  11      760.60      716.33     88.02 o
  -6  -5  11      760.60      772.86     90.59 o
  -6  -5 -11      760.60      743.95     80.95 o
  -6  -6 -11       86.21      137.48     46.90 o
   6   6  11       86.21       41.12     34.05 o
   6  -6 -11       86.83       86.73     37.26 o
  -6  -6  11       86.21      158.04     52.68 o
   6  -6  11       86.83       98.94     47.54 o
  -6  -7  11       10.53       64.89     43.04 o
   6  -7 -11       10.53      -29.55     29.55 o
   6   7  11       10.53       16.06     31.48 o
   6  -7  11       10.53       19.27     37.26 o
  -6  -7 -11       10.53       12.85     35.33 o
   6   8  11       33.94       79.66     38.55 o
  -6  -8  11       33.94       80.31     50.11 o
   6  -8 -11      131.13      156.76     53.97 o
  -6  -8 -11       33.94       59.75     45.61 o
   6  -8  11      131.13      186.95     64.89 o
  -6  -9  11       37.34       23.77     50.75 o
  -6  -9 -11       37.34       73.88     49.47 o
   6  -9 -11       37.34       36.62     44.33 o
   6  -9  11       37.34       78.38     57.18 o
  -6   0  12      553.41      486.33     71.95 o
   6   0 -12      553.41      512.67     44.97 o
   6   0  12      553.41      440.72     61.68 o
   6  -1  12     1509.39     1705.70    138.77 o
   6  -1 -12     1509.40     1630.53    118.21 o
  -6   1  12     1509.40     1548.30    141.34 o
  -6  -2  12      441.71      398.96     67.46 o
   6   2  12      441.71      456.78     65.53 o
  -6  -2 -12      441.71      415.02     54.61 o
  -6   2 -12      441.71      482.48     50.11 o
   6  -2  12      441.71      561.50     68.74 o
   6  -2 -12      441.71      424.66     50.75 o
  -6  -2  12      441.71      429.16     68.74 o
   6   3  12      254.01      228.07     50.11 o
   6  -3 -12      254.01      459.35     49.47 o
  -6  -3 -12      254.01      260.19     46.26 o
  -6  -3  12      254.01      295.53     59.11 o
   6  -3  12      254.01      240.28     52.04 o
  -6  -3  12      254.01      238.35     59.11 o
   6   4 -12     1064.65     1004.79     82.88 o
  -6  -4  12     1064.65     1224.51    114.36 o
  -6  -4  12     1064.65     1176.96    121.42 o
   6  -4  12     1064.65     1176.32    115.00 o
   6  -4 -12     1064.65     1210.37     99.58 o
   6   4  12     1064.65     1096.66    105.36 o
  -6  -4 -12     1064.65     1065.82    101.51 o
   6  -5  12        7.13       42.40     37.26 o
   6  -5 -12        7.13        5.14     23.13 o
  -6  -5 -12        7.13       28.91     30.84 o
   6   5  12        7.13       -7.71     26.34 o
  -6  -5  12        7.13      -13.49     34.05 o
   6  -6  12        9.35        2.57     39.19 o
  -6  -6 -12        0.08       17.99     35.98 o
  -6  -6  12        0.08       28.27     38.55 o
   6  -6 -12        9.35       12.85     30.84 o
   6   6  12        0.08       33.41     37.26 o
  -6  -7  12       52.31       30.20     39.19 o
  -6  -7 -12       52.31       59.75     42.40 o
   6   7  12       52.31       46.90     36.62 o
   6  -7 -12       52.31       57.18     39.19 o
   6  -7  12       52.31       25.70     42.40 o
   6  -8  12        4.35      -36.62     36.62 o
   6   8  12        4.35       32.12     39.83 o
   6  -8 -12        4.35       19.27     40.47 o
  -6  -8 -12        4.35      -30.84     33.41 o
  -6  -8  12        4.35      -14.78     37.90 o
  -6   1  13      634.68      755.52     88.66 o
   6  -1 -13      634.68      692.56     60.39 o
  -6  -1 -13      514.46      548.01     64.89 o
   6  -1  13      634.68      826.83     84.80 o
  -6  -1  13      514.45      513.32     84.16 o
   6   2  13        0.01        4.50     30.84 o
  -6  -2  13        0.01       37.90     35.33 o
   6  -2  13        0.01       12.21     32.12 o
  -6  -2 -13        0.01       -8.35     21.20 o
   6  -2 -13        0.01       -9.64     17.99 o
  -6  -2  13        0.01       41.12     34.05 o
  -6   2  13        0.01      -10.28     34.05 o
   6   3  13      373.35      377.12     62.32 o
  -6  -3 -13      373.35      336.64     51.40 o
   6  -3 -13      373.35      363.63     48.18 o
   6  -3  13      373.35      242.20     56.54 o
  -6  -3  13      373.35      285.25     64.24 o
  -6  -3  13      373.35      342.42     65.53 o
  -6  -4  13      144.70      163.82     55.25 o
  -6  -4 -13      144.70      172.18     41.76 o
   6  -4  13      144.70       80.95     45.61 o
   6  -4 -13      144.70      147.12     35.98 o
   6   4  13      144.70      143.27     45.61 o
  -6  -4  13      144.70      168.32     57.18 o
  -6  -5 -13       75.70      118.21     40.47 o
   6  -5  13       75.70      131.70     51.40 o
  -6  -5  13       75.70       93.15     52.04 o
   6  -5 -13       75.70       48.18     31.48 o
   6   5  13       75.70      122.07     46.26 o
   6  -6 -13      108.55       40.47     35.98 o
  -6  -6  13      101.17       74.52     49.47 o
   6  -6  13      108.55       39.83     45.61 o
   6   6  13      101.17      145.84     45.61 o
  -6  -6 -13      101.17       53.32     40.47 o
   6   7  13      597.16      503.68     75.81 o
  -6  -7  13      597.16      591.05     97.01 o
   6  -7 -13      597.16      587.84     80.95 o
  -6  -7 -13      597.16      612.25     87.37 o
   6  -7  13      597.16      582.70     97.01 o
  -6  -8  13        5.55       -0.64     47.54 o
  -6   0 -14        3.15        8.35     23.13 o
   6   0 -14        3.15       16.06     17.35 o
  -6   0  14        3.15       68.74     39.83 o
   6   0  14        3.15       12.21     31.48 o
  -6   1  14      394.88      309.66     69.38 o
  -6  -1 -14      289.69      238.35     44.97 o
   6  -1  14      394.87      353.99     61.03 o
  -6  -1  14      289.69      339.21     68.10 o
   6  -1 -14      394.88      360.41     42.40 o
  -6  -2  14      507.88      497.25     81.59 o
   6  -2 -14      507.88      468.34     53.97 o
  -6   2  14      507.88      515.89     82.23 o
  -6  -2 -14      507.88      476.05     59.75 o
   6   2  14      507.88      528.09     76.45 o
  -6  -2  14      507.88      399.60     75.81 o
   6  -2  14      507.88      553.15     74.52 o
  -6  -3  14      274.13      206.87     60.39 o
  -6  -3  14      274.13      255.69     63.60 o
   6  -3  14      274.13      291.03     61.68 o
  -6   3  14      274.13      208.15     61.03 o
   6  -3 -14      274.13      267.90     42.40 o
  -6  -3 -14      274.13      240.92     47.54 o
   6   3  14      274.13      403.46     66.17 o
   6   4  14       19.15       88.66     41.76 o
   6  -4 -14       19.15       25.06     25.70 o
  -6  -4  14       19.15       61.03     42.40 o
  -6  -4  14       19.15       81.59     46.90 o
   6  -4  14       19.15       53.97     44.33 o
  -6  -4 -14       19.15       43.69     33.41 o
   6  -5 -14       14.86       10.28     28.91 o
  -6  -5 -14       14.86        3.85     29.55 o
   6  -5  14       14.86       14.78     40.47 o
   6   5  14       14.86       -7.07     37.26 o
  -6  -5  14       14.86       65.53     47.54 o
   6   6  14       20.32       32.12     36.62 o
   6  -6  14      140.25      138.13     56.54 o
   6  -6 -14      140.25      153.55     43.69 o
  -6  -6 -14       20.32       45.61     39.83 o
  -6  -6  14       20.32       74.52     51.40 o
  -6  -7 -14       63.27       42.40     41.76 o
  -6  -7  14       63.27      104.08     54.61 o
   6  -7 -14       63.27       55.89     40.47 o
   6   7  14       63.27       64.89     44.33 o
   6  -7  14       63.27        7.71     48.83 o
  -6   1  15      963.45      891.72    109.22 o
   6  -1  15      963.45     1079.31    110.50 o
   6  -1 -15      963.45      982.95     81.59 o
  -6  -1 -15      876.97     1002.22     92.51 o
  -6  -1  15      876.97     1006.72    116.28 o
  -6  -2  15      197.66      259.55     64.24 o
   6  -2  15      197.66      196.59     54.61 o
  -6  -2 -15      197.66      177.96     40.47 o
   6   2  15      197.66      215.86     57.82 o
   6  -2 -15      197.66      200.44     35.33 o
  -6   2  15      197.66      123.99     57.18 o
  -6   3  15      116.92      140.70     53.32 o
   6   3  15      116.92      134.91     51.40 o
  -6  -3  15      116.92      172.18     59.11 o
   6  -3  15      116.92      106.00     49.47 o
   6  -3 -15      116.92      129.13     32.76 o
  -6  -3  15      116.92      111.79     52.04 o
  -6  -3 -15      116.92       93.15     36.62 o
  -6  -4  15        2.69      -39.19     39.19 o
   6  -4  15        2.69       19.92     38.55 o
  -6   4  15        2.69      -34.05     37.90 o
   6  -4 -15        2.69       19.92     27.63 o
   6   4  15        2.69       39.83     38.55 o
  -6  -4 -15        2.69      -17.35     25.06 o
  -6  -5 -15       69.78       50.11     36.62 o
   6   5  15       69.78       52.68     45.61 o
   6  -5 -15       69.78      125.92     39.19 o
  -6  -5  15       69.78       54.61     52.04 o
   6  -5  15       69.78       91.23     50.75 o
  -6  -6  15      148.13      238.99     75.81 o
   6   6  15      148.13      212.01     58.46 o
   6  -6 -15      111.34      114.36     44.33 o
   6  -6  15      111.33      167.68     65.53 o
  -6  -6 -15      148.13      217.15     55.25 o
  -6   0 -16      311.02      280.75     47.54 o
  -6   0  16      311.02      283.32     71.95 o
   6  -1 -16       88.56      109.86     27.63 o
  -6   1  16       88.56       91.87     49.47 o
   6  -1  16       88.56      116.93     49.47 o
  -6  -1 -16       50.90       61.68     30.20 o
  -6  -1  16       50.90      109.22     53.32 o
   6   2  16       23.23        2.57     37.26 o
   6  -2  16       23.23       62.96     46.26 o
  -6  -2  16       23.23        5.78     38.55 o
   6  -2 -16       23.23       31.48     23.77 o
  -6  -2 -16       23.23       44.97     31.48 o
  -6   2  16       23.23      -13.49     41.12 o
  -6  -3  16       15.98        8.99     43.69 o
   6   3  16       15.98       -4.50     37.90 o
  -6   3  16       15.98        7.71     42.40 o
  -6  -3  16       15.98       19.27     44.33 o
   6  -3  16       15.98      -29.55     34.05 o
  -6  -3 -16       15.98       31.48     31.48 o
   6  -3 -16       15.98       26.98     24.41 o
  -6  -4 -16       41.61       93.15     35.98 o
   6   4  16       41.61       13.49     43.69 o
  -6  -4  16       41.61        0.64     46.90 o
   6  -4 -16       41.62       50.11     32.12 o
   6  -4  16       41.61       33.41     44.97 o
  -6   4  16       41.62       75.81     51.40 o
  -6  -5  16        8.05       10.28     51.40 o
   6  -5  16        8.05       14.78     43.69 o
  -6   1  17       34.23        3.21     45.61 o
   6  -1  17       34.23       98.29     47.54 o
  -6   1 -17       34.23       60.39     31.48 o
  -6  -1 -17        0.37        7.71     25.06 o
   6  -1 -17       34.23       48.18     24.41 o
  -6  -1  17        0.37       -8.99     43.69 o
   6  -2 -17        0.69        5.78     23.13 o
  -6  -2  17        0.69       21.84     44.33 o
  -6   2  17        0.69      -12.85     41.12 o
  -6  -2 -17        0.69      -14.13     26.98 o
   6  -2  17        0.69      -21.84     37.26 o
   6  -3 -17       95.56      121.42     35.33 o
   6   3  17       95.57      103.43     56.54 o
  -6   3  17       95.56       80.95     55.89 o
  -6  -3  17       95.56      129.13     61.68 o
   6  -3  17       95.56       73.24     53.97 o
  -6  -3 -17       95.57      120.14     41.12 o
  -7  -1   0      521.94      655.94     55.89 o
  -7   1   0      521.94      705.41     57.18 o
  -7  -1   0      521.94      622.53     55.89 o
   7   1   0      521.94      661.08     49.47 o
   7  -1   0      521.94      676.50     57.18 o
  -7  -3   0       93.75       74.52     22.49 o
  -7  -3   0       93.75       76.45     17.35 o
   7   3   0       93.75       73.88     15.42 o
   7  -3   0       93.75       94.44     26.34 o
   7   3   0       93.75       73.88     25.06 o
  -7  -5   0      339.75      349.49     47.54 o
   7  -5   0      448.37      434.29     53.32 o
  -7  -5   0      339.75      397.03     41.12 o
   7  -7   0     1246.39     1205.23    123.35 o
  -7  -7   0     1634.29     1680.00    119.50 o
  -7  -7   0     1634.29     1593.27    124.63 o
   7  -9   0     3220.47     3014.37    224.21 o
  -7  -9   0     3220.47     3011.15    219.72 o
  -7  -9   0     3220.47     2643.67    211.37 o
   7 -11   0      308.60      393.18     73.88 o
  -7 -11   0      308.60      418.23     74.52 o
  -4   3  -1      879.86      695.77     58.46 o
   4  -3  -1      879.86      731.11     58.46 o
  -4   3   1      879.86      637.95     57.82 o
   4  -3   1      879.86      760.66     60.39 o
  -7  -1   1      174.37      135.56     21.84 o
   7   1  -1      174.37      194.66     25.06 o
  -7  -1  -1      174.37      152.26     23.77 o
   7  -1   1      174.37      162.54     25.06 o
  -7  -1   1      174.37      139.41     23.77 o
   7  -1  -1      174.37      139.41     25.06 o
  -7   1   1      174.37      163.18     24.41 o
  -7   1  -1      174.37      143.27     23.77 o
  -7  -1  -1      174.37      174.75     26.34 o
  -7  -2   1      645.94      583.99     48.18 o
   7   2   1      645.94      576.28     41.76 o
   7   2   1      645.94      590.41     54.61 o
  -7  -2  -1      645.94      536.44     53.32 o
   7   2  -1      645.94      573.71     53.32 o
  -7   2  -1      645.94      641.16     55.25 o
   7  -2   1      645.94      603.90     53.97 o
  -7  -2   1      645.94      627.67     53.32 o
  -7   2   1      645.94      576.28     53.97 o
   7  -2  -1      645.94      582.06     55.25 o
   7   3   1      202.69      251.84     34.05 o
   7  -3  -1      202.69      136.20     30.84 o
  -7  -3   1      202.69      186.31     28.91 o
  -7  -3  -1      202.69      183.74     31.48 o
  -7  -3  -1      202.69      174.75     21.20 o
   7  -3   1      202.69      245.42     35.33 o
  -7   3  -1      202.69      226.78     32.12 o
   7   3  -1      202.69      198.52     32.12 o
  -7  -3   1      202.69      209.44     26.98 o
   7  -4  -1       89.18       98.29     28.27 o
  -7  -4  -1       89.18       50.75     23.13 o
   7   4  -1       89.18      131.06     26.34 o
  -7  -4   1       89.18      131.06     26.34 o
   7  -4   1       89.18      141.98     29.55 o
  -7  -5   1       20.89       50.11     19.27 o
   7  -5   1       20.89       12.21     21.20 o
  -7  -5  -1       20.89       23.13     21.20 o
  -7  -5   1       20.89       46.90     23.77 o
   7  -5  -1       20.89       20.56     23.13 o
  -7  -6  -1     1089.15      930.91     88.02 o
  -7  -6  -1     1089.15      948.90     77.09 o
   7  -6  -1     1089.16     1083.17     93.15 o
  -7  -6   1     1089.16      973.31     84.80 o
   7  -6   1     1089.15      963.67     89.94 o
  -7  -6   1     1089.16      860.88     79.66 o
  -7  -7   1      365.36      387.40     50.75 o
   7  -7  -1      312.66      406.67     59.11 o
   7  -7   1      312.66      286.53     53.97 o
  -7  -7  -1      365.36      461.92     48.83 o
  -7  -7   1      365.36      497.25     57.18 o
  -7  -7  -1      365.36      435.58     59.75 o
   7  -8   1      972.49     1034.98     95.72 o
  -7  -8   1      972.49      921.91     86.73 o
  -7  -8  -1      972.49      754.88     89.30 o
  -7  -8   1      972.49      909.06     89.94 o
  -7  -8  -1      972.49      893.65     83.52 o
   7  -8  -1      972.49      846.75     92.51 o
  -7  -9   1       94.00       10.92     30.84 o
  -7  -9   1       94.00      107.29     37.90 o
  -7  -9  -1       94.00       69.38     35.33 o
   7  -9  -1       94.00       49.47     34.69 o
  -7  -9  -1       94.00       97.65     40.47 o
   7  -9   1       94.00       86.09     35.98 o
   7 -10  -1       13.98       37.26     33.41 o
  -7 -10  -1       13.98      -14.78     32.12 o
   7 -10   1       13.98       68.74     35.33 o
  -7 -10  -1       13.98      -26.34     34.05 o
  -7 -10   1       13.98       -7.71     38.55 o
  -7 -11  -1        1.11       18.63     41.12 o
   7 -11  -1        1.11       57.82     39.19 o
  -7 -11   1        1.11       91.23     48.18 o
  -7   0  -2     1955.30     2129.07    153.55 o
  -7   0   2     1955.30     2231.22    152.26 o
  -7   0   2     1955.30     2240.86    151.62 o
   7   0  -2     1955.30     2265.27    153.55 o
  -7   1  -2    14445.30    14137.07    900.07 o
  -7  -1   2    14445.30    14189.75    896.86 o
   7   1  -2    14445.30    14027.21    898.14 o
  -7  -1   2    14445.30    14153.77    896.86 o
   7  -1  -2    14445.30    14365.14    900.71 o
  -7  -1  -2    14445.29    13808.78    900.71 o
  -7   1   2    14445.30    13711.12    897.50 o
  -7  -1  -2    14445.29    14261.70    900.07 o
   7  -1   2    14445.30    14051.62    899.43 o
  -7   2  -2      350.80      379.69     41.76 o
  -7  -2  -2      350.80      380.97     28.27 o
   7  -2  -2      350.80      320.58     41.12 o
  -7  -2  -2      350.80      343.71     41.12 o
   7   2   2      350.80      342.42     41.12 o
  -7  -2   2      350.81      339.85     36.62 o
   7  -2   2      350.80      349.49     39.19 o
  -7  -2   2      350.81      370.05     37.90 o
   7   2  -2      350.81      391.89     40.47 o
  -7  -3   2       39.38       71.31     19.92 o
  -7  -3   2       39.38       92.51     20.56 o
  -7  -3  -2       39.38      106.00     25.70 o
   7  -3  -2       39.38       33.41     21.20 o
   7  -3   2       39.38       48.18     20.56 o
  -7   3  -2       39.38       89.30     22.49 o
   7   3  -2       39.38      116.93     25.70 o
  -7  -3   2       39.38       79.02     16.06 o
   7   4  -2       33.20       33.41     19.27 o
  -7  -4  -2       33.20       44.33     20.56 o
  -7  -4   2       33.20        0.64     14.13 o
  -7  -4   2       33.20       23.77     17.35 o
  -7  -4  -2       33.20       29.55     10.28 o
   7  -4  -2       33.20       12.85     21.20 o
   7  -4   2       33.20       16.70     19.27 o
  -7   4  -2       33.20       19.27     17.35 o
   7  -5  -2      269.15      120.78     31.48 o
   7   5  -2       82.15      123.35     32.12 o
  -7  -5  -2       82.16       70.03     30.20 o
  -7  -5   2       82.15      100.22     26.34 o
  -7  -5   2       82.15       72.60     25.70 o
  -7  -5  -2       82.16      127.20     19.92 o
   7  -6  -2      190.55      235.14     43.69 o
  -7  -6   2      190.55      135.56     31.48 o
   7  -6   2      190.55      173.46     39.83 o
  -7  -6  -2      190.55      129.77     36.62 o
  -7  -6   2      190.55      202.37     35.33 o
  -7  -6  -2      190.55      156.11     27.63 o
  -7  -7   2     3290.78     3684.44    255.05 o
  -7  -7   2     3290.78     3642.68    253.12 o
  -7  -7  -2     3290.78     3611.20    258.91 o
  -7  -7  -2     3290.78     3514.83    247.34 o
  -7  -8  -2      576.51      584.63     74.52 o
  -7  -8  -2      576.51      512.67     59.75 o
   7  -8  -2      576.51      720.83     80.31 o
  -7  -8   2      576.51      478.62     64.24 o
  -7  -8   2      576.51      535.16     65.53 o
   7  -8   2      576.51      504.96     68.74 o
   7  -9  -2       87.19      109.86     43.69 o
   7  -9   2       87.19       93.15     39.83 o
  -7 -10   2      374.11      393.18     64.89 o
   7 -10   2      374.11      415.66     66.81 o
   7 -10  -2      374.11      348.85     67.46 o
  -7 -10  -2      374.11      379.04     70.03 o
  -7 -10  -2      374.11      337.93     58.46 o
  -7 -11  -2       29.65       46.26     41.12 o
  -7 -11  -2       29.65       72.60     45.61 o
  -7 -11   2       29.65       -5.78     37.90 o
   7 -11  -2       29.65       79.02     43.69 o
   4  -3  -3      467.92      445.22     39.83 o
  -4   3  -3      467.91      512.03     37.26 o
   4  -3  -3      467.92      395.75     37.26 o
   4  -3   3      467.91      344.35     41.12 o
  -4   3   3      467.92      366.84     39.83 o
   7   1   3      120.96      144.55     14.78 o
  -7  -1   3      120.97      179.89     21.20 o
  -7  -1   3      120.97      162.54     21.84 o
   7   1  -3      120.97      140.70     23.77 o
  -7   1  -3      120.97      177.32     25.70 o
  -7  -1  -3      120.96      151.62     26.98 o
   7  -1   3      120.97      168.96     25.06 o
   7  -1  -3      120.97      159.33     25.70 o
  -7  -2  -3      549.42      598.76     55.89 o
   7  -2   3      549.42      493.40     50.75 o
   7  -2  -3      549.42      576.28     53.97 o
  -7   2  -3      549.42      545.44     52.68 o
  -7  -2   3      549.42      574.35     49.47 o
  -7  -2   3      549.42      592.34     52.68 o
  -7  -2  -3      549.42      546.08     43.04 o
  -7   3  -3      622.81      637.31     61.03 o
  -7  -3   3      622.82      623.82     58.46 o
  -7  -3   3      622.82      591.05     53.97 o
   7   3  -3      622.82      692.56     59.11 o
   7  -3  -3      622.81      713.76     62.32 o
  -7  -3  -3      622.81      644.38     61.03 o
  -7  -3   3      622.82      623.17     52.68 o
   7  -3   3      622.81      616.75     57.18 o
  -7  -4  -3       75.42       67.46     25.06 o
  -7  -4   3       75.42       81.59     19.92 o
  -7   4  -3       75.42       84.16     23.13 o
   7   4  -3       75.42       89.94     24.41 o
  -7  -4   3       75.42       94.44     24.41 o
  -7  -4  -3       75.42       66.81     12.85 o
   7  -4  -3       75.42       52.68     24.41 o
   7  -4   3       75.42       35.33     19.92 o
   7   5  -3      457.12      639.88     62.96 o
  -7  -5   3      457.12      477.34     53.32 o
  -7  -5  -3      457.12      364.91     54.61 o
  -7  -5  -3      457.12      542.87     43.69 o
   7  -5   3      457.12      430.44     53.97 o
  -7  -5   3      457.12      569.21     52.04 o
   7  -6  -3       71.41      111.14     37.26 o
  -7  -6  -3       71.41       76.45     19.92 o
   7   6  -3       71.41       64.24     30.84 o
   7  -6   3       71.41       81.59     26.98 o
  -7  -6   3       71.41       88.02     26.98 o
  -7  -6   3       71.41       55.25     25.70 o
  -7  -6  -3       71.41       66.17     33.41 o
  -7  -7  -3      615.39      655.30     59.75 o
  -7  -7   3      615.39      557.00     66.81 o
   7  -7   3      466.59      472.84     64.24 o
  -7  -7   3      615.39      652.73     64.89 o
  -7  -7  -3      615.39      657.22     75.81 o
   7  -7  -3      466.59      500.47     71.31 o
   7  -8   3      331.07      298.10     53.97 o
  -7  -8  -3      331.07      368.77     59.75 o
  -7  -8   3      331.07      357.20     50.11 o
  -7  -8  -3      331.07      294.24     45.61 o
   7  -8  -3      331.07      350.78     62.32 o
  -7  -8   3      331.07      276.25     50.11 o
  -7  -9   3      934.32      803.06     90.59 o
   7  -9   3      934.32      910.99     94.44 o
   7  -9  -3      934.33      950.18    101.51 o
  -7  -9  -3      934.32      842.89     97.01 o
  -7  -9  -3      934.32      875.01     86.73 o
  -7 -10  -3      168.82       67.46     44.33 o
  -7 -10   3      168.82      222.29     52.04 o
   7 -10   3      168.82      163.18     62.32 o
  -7 -10  -3      168.82      181.81     46.90 o
   7 -10  -3      168.82      121.42     49.47 o
   7 -11   3      367.81      265.33     80.31 o
  -7 -11   3      367.81      409.24     71.95 o
  -7 -11  -3      367.81      385.47     66.81 o
   7 -11  -3      367.81      383.54     73.24 o
  -7 -11  -3      367.81      335.36     73.24 o
  -7   0  -4      450.97      601.33     55.89 o
   7   0  -4      450.97      619.32     54.61 o
   7   0   4      450.97      706.69     51.40 o
  -7  -1   4     1536.81     1238.64    102.79 o
  -7  -1  -4     1536.81     1649.16    115.64 o
   7   1  -4     1536.81     1577.21    108.57 o
   7  -1  -4     1536.82     1523.89    110.50 o
   7  -1   4     1536.82     1532.24    109.86 o
  -7  -1   4     1536.81     1540.59    104.08 o
  -7   1  -4     1536.82     1568.86    111.79 o
   7   1  -4     1536.81     1584.28    108.57 o
   7   1   4     1536.81     1585.56    102.15 o
  -7  -2  -4      331.63      389.32     35.33 o
   7  -2  -4      331.63      347.56     42.40 o
  -7  -2   4      331.63      429.80     43.04 o
  -7  -2  -4      331.63      319.30     44.33 o
  -7   2  -4      331.63      379.69     41.12 o
   7   2  -4      331.63      359.77     37.90 o
   7  -2   4      331.63      505.61     44.97 o
   7  -2   4      331.63      323.15     38.55 o
   7  -3  -4      144.50      112.43     27.63 o
  -7  -3  -4      144.50      176.03     31.48 o
  -7   3  -4      144.50      143.27     27.63 o
  -7  -3   4      144.50      179.89     26.98 o
   7  -3   4      144.50      127.85     24.41 o
  -7  -3   4      144.50      104.72     18.63 o
  -7  -3   4      144.50      129.13     27.63 o
   7   3  -4      144.50      141.34     25.06 o
   7   4   4      448.40      421.45     34.69 o
  -7   4  -4      448.40      456.14     52.04 o
  -7  -4  -4      448.40      393.82     50.11 o
   7  -4   4      448.40      408.60     44.97 o
  -7  -4   4      448.40      373.26     47.54 o
   7  -4  -4      448.40      393.82     51.40 o
   7   4  -4      448.40      368.77     46.90 o
  -7   5  -4      484.60      359.77     47.54 o
   7  -5   4      484.60      438.79     46.26 o
  -7  -5  -4      240.07      239.63     46.90 o
   7   5  -4      240.07      400.89     50.75 o
   7   5   4      240.07      415.66     32.76 o
  -7  -5   4      240.07      235.14     35.33 o
  -7  -5   4      240.07      231.28     41.76 o
  -7  -6  -4        1.83      -11.56     23.13 o
   7  -6  -4        1.83       -8.99     23.13 o
  -7  -6   4        1.83       10.28     21.84 o
   7   6  -4        1.83      -18.63     22.49 o
  -7  -6   4        1.83       -7.07     14.78 o
   7  -6   4        1.83       -0.64     19.92 o
  -7  -7   4     3218.71     3417.18    226.78 o
   7  -7   4     2757.87     2965.54    230.64 o
  -7  -7  -4     3218.71     3566.87    243.49 o
  -7  -7   4     3218.71     3430.03    237.71 o
   7  -7  -4     2757.87     2917.36    238.35 o
  -7  -8   4        6.29        3.85     21.20 o
  -7  -8   4        6.29       -3.85     28.91 o
   7  -8   4        6.29       64.89     41.76 o
   7  -8  -4        6.29       12.85     30.84 o
  -7  -8  -4        6.29      -16.70     28.27 o
  -7  -8  -4        6.29       -4.50     23.13 o
   7  -8   4        6.29        8.99     25.70 o
  -7  -9  -4      287.40      325.08     52.04 o
   7  -9  -4      287.40      299.38     64.24 o
   7  -9   4      287.40      305.81     55.25 o
  -7  -9   4      287.40      313.51     57.82 o
  -7  -9  -4      287.40      332.79     64.89 o
   7  -9   4      287.40      253.12     64.24 o
   7 -10   4       29.96        0.64     38.55 o
  -7 -10  -4       29.96      -23.13     37.90 o
  -7 -10   4       29.96       63.60     40.47 o
  -7 -10  -4       29.96       35.33     34.69 o
   7 -10  -4       29.96       60.39     44.33 o
  -7 -11  -4        5.34       16.06     47.54 o
  -7 -11   4        5.34        3.85     38.55 o
   7 -11   4        5.34       56.54     53.97 o
   7 -11  -4        5.34        3.85     39.19 o
  -7 -11  -4        5.34       -8.35     41.12 o
  -4   3   5     2392.64     2154.13    155.47 o
  -4   3  -5     2392.64     2395.05    155.47 o
   4  -3   5     2392.64     2134.21    158.04 o
   4  -3  -5     2392.64     2395.69    150.98 o
   4  -3  -5     2392.64     2272.34    149.69 o
   7   1  -5     1348.95     1170.54     90.59 o
   7  -1   5     1348.94     1280.40     95.08 o
  -7   1  -5     1348.94     1338.86     96.37 o
   7   1  -5     1348.95     1273.33     91.87 o
  -7  -1   5     1348.95     1220.01     84.16 o
  -7  -1  -5     1348.95     1292.61     98.94 o
   7  -1  -5     1348.95     1331.15     95.08 o
   7   1   5     1348.95     1251.49     88.02 o
   7   2  -5      612.99      881.44     60.39 o
  -7  -2   5      612.99      641.81     62.32 o
   7  -2  -5      612.99      599.40     61.03 o
   7  -2   5      612.99      815.27     64.89 o
  -7  -2   5      612.99      692.56     66.17 o
  -7  -2  -5      612.99      795.99     50.11 o
  -7  -2  -5      612.99      592.34     62.96 o
  -7   2  -5      612.99      639.88     61.03 o
   7   2  -5      612.99      569.21     55.89 o
  -7   3  -5      754.20      743.95     66.81 o
  -7  -3  -5      754.20      808.20     70.67 o
  -7  -3   5      754.19      677.78     68.74 o
  -7  -3   5      754.19      724.68     53.97 o
  -7  -3  -5      754.20      765.80     52.68 o
   7   3   5      754.20      717.61     57.18 o
   7  -3   5      754.20      774.79     62.96 o
   7   3  -5      754.19      770.94     63.60 o
  -7  -3   5      754.19      713.76     65.53 o
   7  -3  -5      754.20      702.84     67.46 o
   7  -3   5      754.20      809.48     71.31 o
  -7   4  -5        0.72       24.41     21.20 o
  -7  -4   5        0.72       14.13     19.27 o
   7  -4   5        0.72       -3.21     21.20 o
   7  -4   5        0.72       -2.57     15.42 o
   7   4   5        0.72       34.05     14.78 o
  -7  -4  -5        0.72       -7.07     19.92 o
   7  -4  -5        0.72       -3.21     18.63 o
   7  -5  -5     2346.28     2397.62    172.82 o
   7  -5   5     2346.28     2334.66    163.18 o
   7  -5   5     2346.28     2109.16    174.75 o
   7   5   5     2346.28     2281.33    152.26 o
  -7   5  -5     2346.28     2405.97    169.61 o
   7   5  -5     2346.28     2422.67    167.04 o
  -7  -5  -5     2346.28     2208.74    170.89 o
  -7  -5   5     2346.28     2228.01    170.89 o
  -7  -5   5     2346.28     2150.92    154.83 o
   7  -6   5       15.88       30.84     28.91 o
  -7  -6   5       15.88       19.27     17.35 o
   7   6  -5       15.88        7.07     25.06 o
  -7  -6  -5       15.88       42.40     30.84 o
   7  -6  -5       15.88       21.20     25.70 o
  -7  -6   5       15.88       19.92     26.98 o
   7  -6   5       15.88       12.21     19.27 o
  -7  -7  -5      300.05      203.66     52.04 o
  -7  -7   5      300.05      344.35     53.97 o
   7  -7   5      254.77      287.82     44.97 o
   7   7  -5      300.05      430.44     56.54 o
   7  -7  -5      254.77      330.22     55.89 o
   7  -7   5      254.77      264.69     56.54 o
  -7  -8   5       52.37       69.38     35.33 o
  -7  -8  -5       52.37       66.17     40.47 o
   7  -8   5       52.37       21.84     35.98 o
   7  -8   5       52.37       54.61     29.55 o
   7  -8  -5       52.37       50.11     37.26 o
  -7  -9  -5      951.33      837.11    102.79 o
   7  -9   5      951.33      977.81    113.71 o
  -7  -9   5      951.33     1186.60    108.57 o
   7  -9  -5      951.33      915.49    106.65 o
   7 -10   5        0.66      -16.70     35.33 o
  -7 -10   5        0.66      -28.27     35.98 o
   7 -10  -5        0.66       43.04     45.61 o
  -7 -10  -5        0.66       -7.07     39.83 o
  -7 -10  -5        0.66      -26.34     32.12 o
  -7 -11   5      275.97      334.07     71.31 o
   7 -11   5      275.97      276.25     82.23 o
  -7 -11  -5      275.97      360.41     77.74 o
   7 -11  -5      275.97      229.35     67.46 o
   7   0  -6     6556.12     7244.89    471.56 o
   7   0   6     6556.10     7382.37    476.05 o
   7   1  -6     2216.63     2314.10    154.19 o
   7   1  -6     2216.63     2197.17    152.90 o
  -7   1   6     2216.62     2278.76    149.69 o
   7  -1   6     2216.62     2319.24    159.97 o
   7  -1  -6     2216.62     2217.73    156.11 o
  -7   1  -6     2216.62     2249.85    158.04 o
   7   1   6     2216.62     2242.14    152.90 o
  -7  -1  -6     2216.62     2222.87    161.25 o
  -7  -2  -6      186.76      210.72     34.69 o
   7  -2  -6      186.77      161.90     29.55 o
   7  -2   6      186.77      226.14     33.41 o
  -7   2  -6      186.77      172.18     29.55 o
   7   2  -6      186.77      224.21     28.27 o
  -7  -3  -6        0.14        8.35      8.99 o
   7  -3  -6        0.14        6.42     16.70 o
   7   3  -6        0.14        1.93     14.13 o
  -7  -3   6        0.14       -1.28     20.56 o
   7   3   6        0.14       -1.28     14.78 o
   7  -3   6        0.14        5.78     21.20 o
  -7   3  -6        0.14       15.42     18.63 o
  -7  -3  -6        0.14       26.34     19.92 o
  -7  -3   6        0.14       -5.14     17.35 o
  -7  -4  -6      568.70      608.40     63.60 o
   7  -4   6      568.70      508.18     50.11 o
  -7  -4   6      568.70      534.52     57.82 o
  -7  -4  -6      568.70      564.07     43.69 o
  -7   4  -6      568.70      605.83     59.11 o
   7  -4  -6      568.70      584.63     60.39 o
  -7  -4   6      568.70      423.37     58.46 o
   7   4  -6      568.70      528.09     53.97 o
   7   4   6      568.70      494.04     48.83 o
   7  -4   6      568.70      537.09     63.60 o
  -7   5  -6      126.70       12.85     21.84 o
  -7  -5   6        9.89       55.89     28.27 o
  -7  -5  -6        9.89        8.35     23.13 o
   7  -5   6      126.70       75.81     31.48 o
   7  -5   6      126.70       46.90     17.99 o
   7  -5  -6      126.70       99.58     30.84 o
   7  -6   6      118.56       89.94     26.34 o
   7   6   6      118.56      123.99     27.63 o
  -7  -6  -6      118.56      214.58     46.26 o
  -7  -6   6      118.56      146.48     21.84 o
   7   6  -6      118.56      112.43     33.41 o
  -7  -6   6      118.56      121.42     38.55 o
   7  -6   6      118.56      150.98     44.33 o
   7  -6  -6      118.56      120.14     37.26 o
   7  -7   6     1361.33     1367.77    109.86 o
   7  -7   6     1361.33     1383.19    129.13 o
   7  -7  -6     1361.33     1333.08    123.35 o
  -7  -8  -6        1.12      -11.56     32.12 o
   7  -8   6        1.12       18.63     40.47 o
  -7  -8   6        1.12        6.42     31.48 o
   7  -8  -6        1.12      -18.63     27.63 o
  -7  -9  -6      216.48      168.96     53.97 o
   7  -9   6      216.48      150.98     61.68 o
  -7  -9   6      216.48      177.96     52.04 o
   7  -9  -6      216.48      222.29     55.25 o
  -7 -10   6        0.13      -28.91     35.33 o
   7 -10  -6        0.13      -10.92     39.19 o
   7 -10   6        0.13      -37.26     43.04 o
  -7 -10  -6        0.13      -21.84     39.83 o
  -4   3   7       67.53       26.98     15.42 o
  -4   3  -7       67.53       87.37     19.92 o
   7   1  -7      996.68      884.65     68.10 o
   7   1   7      996.67      846.75     70.03 o
   7   1  -7      996.68      834.54     67.46 o
  -7  -1  -7      996.67      961.10     78.38 o
   7  -1   7      996.67      913.56     76.45 o
  -7   1  -7      996.67      959.82     74.52 o
  -7  -1   7      996.68      877.58     80.95 o
   7  -1  -7      996.67      932.19     71.95 o
   7  -2   7      208.64      231.28     35.33 o
   7   2  -7      208.64      225.50     28.27 o
   7  -2  -7      208.64      255.69     33.41 o
  -7  -2  -7      208.64      140.05     32.12 o
  -7  -2   7      208.64      210.72     37.90 o
  -7   2  -7      208.64      158.68     28.91 o
  -7  -2   7      208.64      137.48     35.33 o
  -7  -3   7      895.81      822.98     81.59 o
  -7  -3   7      895.81      934.76     80.95 o
  -7  -3  -7      895.81      840.32     79.02 o
   7  -3   7      895.81      863.45     80.95 o
  -7   3  -7      895.81      876.94     75.17 o
   7  -3  -7      895.81      819.76     75.17 o
   7   3  -7      895.81      840.32     68.74 o
   7   3   7      895.81      863.45     71.31 o
   7   4  -7      265.21      300.02     37.90 o
   7   4   7      265.21      254.41     35.33 o
  -7  -4   7      265.21      210.72     44.33 o
  -7   4  -7      265.21      288.46     40.47 o
  -7  -4  -7      265.21      272.40     44.97 o
   7  -4   7      265.21      248.63     45.61 o
   7  -4  -7      265.21      293.60     44.33 o
  -7  -4   7      265.21      274.97     43.69 o
  -7  -5  -7      722.70      757.45     76.45 o
   7  -5  -7      722.69      635.38     73.24 o
  -7  -5   7      722.70      946.97     82.88 o
   7  -5   7      722.70      627.67     77.09 o
  -7   5  -7      722.70      622.53     70.67 o
   7   6   7       53.79       10.28     22.49 o
   7   6  -7       53.79       70.67     30.20 o
  -7   6  -7       53.79        2.57     22.49 o
  -7  -6  -7       53.79       53.97     35.98 o
   7  -6   7       53.79        5.78     32.76 o
   7  -6  -7       53.79       55.25     33.41 o
  -7  -6   7       53.79       73.24     36.62 o
  -7  -8   7       18.99        8.99     33.41 o
   7  -8   7       18.99       46.90     45.61 o
   7  -8  -7       18.99       28.91     33.41 o
  -7  -8  -7       18.99       29.55     37.26 o
  -7  -9   7       89.69       85.45     41.76 o
  -7  -9  -7       89.69       87.37     44.33 o
  -7 -10   7       12.32       -8.35     43.69 o
   7 -10  -7       12.32       32.76     41.12 o
   7 -10   7       12.32      -17.99     44.33 o
  -7 -10  -7       12.32      -39.19     41.12 o
   7   0  -8      835.58      844.82     68.10 o
   7   0   8      835.58      946.97     75.81 o
  -7   1  -8        2.30        1.28     15.42 o
   7  -1  -8        2.30      -11.56     13.49 o
   7   1   8        2.30        5.78     16.70 o
  -7  -1  -8        2.30      -16.06     16.06 o
  -7  -1   8        2.30      -10.28     20.56 o
   7  -1   8        2.30      -12.85     15.42 o
   7   1  -8        2.30       -7.71     12.21 o
   7  -2  -8        9.40        8.35     16.70 o
   7   2  -8        9.40       -3.85     13.49 o
  -7   2  -8        9.40       12.85     17.99 o
  -7  -2  -8        9.40        7.07     19.27 o
   7  -2   8        9.40       -1.93     19.92 o
   7   3   8        8.49       14.13     21.84 o
   7  -3  -8        8.49       16.70     19.92 o
  -7  -3   8        8.49       -6.42     24.41 o
   7  -3   8        8.49      -19.92     19.92 o
   7   3  -8        8.49       12.21     14.13 o
  -7  -3  -8        8.49        8.35     21.84 o
  -7  -3   8        8.49       34.05     27.63 o
  -7   3  -8        8.49       10.28     17.35 o
  -7  -4  -8        7.86       23.77     25.06 o
   7   4   8        7.86       43.04     23.13 o
   7   4  -8        7.86        5.14     16.06 o
   7  -4   8        7.86       -8.99     23.13 o
   7  -4  -8        7.86        7.07     22.49 o
  -7   4  -8        7.86       -0.64     20.56 o
  -7  -4   8        7.86       26.98     28.27 o
  -7  -4   8        7.86       12.21     26.34 o
   7  -5   8        5.62       21.84     29.55 o
   7   5  -8        2.89       -9.64     18.63 o
  -7   5  -8        5.62       22.49     24.41 o
  -7  -5  -8        2.89        7.71     25.70 o
  -7  -5   8        2.89      -26.34     26.34 o
   7   5   8        2.89       21.84     21.84 o
   7  -5  -8        5.62        3.21     23.77 o
   7  -6   8        0.09       23.13     32.12 o
   7  -6  -8        0.09      -26.98     26.98 o
   7   6   8        0.09       16.06     22.49 o
  -7  -6  -8        0.09      -26.34     26.34 o
  -7  -6   8        0.09       23.13     29.55 o
   7  -7   8        6.19       39.83     37.90 o
   7  -7  -8        6.19       -2.57     31.48 o
   7   7   8        7.59      -21.84     22.49 o
  -7  -7  -8        7.59       24.41     33.41 o
  -7  -7   8        7.59        2.57     35.98 o
   7   8   8      113.41      120.78     34.69 o
  -7  -8  -8      113.41      141.34     48.83 o
   7  -8   8      113.41      143.27     54.61 o
  -7  -8   8      113.41      123.99     50.75 o
   7  -8  -8      113.41       97.01     43.04 o
   7  -9  -8      107.25      138.77     50.75 o
  -7  -9  -8      107.25      147.12     55.25 o
  -7  -9   8      107.25      159.97     54.61 o
   7  -9   8      107.25      168.96     57.18 o
  -7 -10  -8        0.90       -6.42     44.97 o
   7 -10  -8        0.90        7.71     41.12 o
   7 -10   8        0.90       35.98     45.61 o
  -7 -10   8        0.90       -8.35     40.47 o
  -4   3   9       34.63       35.98     14.78 o
  -4   3  -9       34.63        4.50     19.27 o
   7   1  -9     1392.29     1439.73    101.51 o
  -7   1  -9     1392.29     1432.66    109.22 o
   7   1   9     1392.29     1435.87    110.50 o
  -7  -1  -9     1392.29     1519.39    114.36 o
   7  -1  -9     1392.29     1372.91    105.36 o
  -7  -1   9     1392.29     1472.49    122.07 o
   7  -1   9     1392.29     1474.42    115.00 o
   7   2  -9      736.54      830.69     63.60 o
   7   2   9      736.54      734.96     74.52 o
  -7  -2  -9      736.54      863.45     77.74 o
  -7  -2   9      736.54      916.77     86.09 o
   7  -2  -9      736.54      729.18     69.38 o
   7  -2   9      736.53      842.89     80.31 o
  -7   2  -9      736.53      736.25     70.03 o
   7   2  -9      736.54      912.28     64.24 o
  -7  -2   9      736.54      828.12     85.45 o
   7   3  -9       25.69       40.47     15.42 o
  -7  -3  -9       25.69       17.35     23.13 o
   7  -3  -9       25.69       37.90     21.84 o
  -7  -3   9       25.69       41.12     30.20 o
   7   3   9       25.69       16.70     24.41 o
   7  -3   9       25.69       26.34     25.70 o
  -7  -3   9       25.69       18.63     28.27 o
   7   3  -9       25.69        5.78     14.78 o
  -7   3  -9       25.69        5.78     19.92 o
   7   4   9       12.80       19.92     24.41 o
  -7  -4   9       12.80        5.14     29.55 o
   7   4  -9       12.80       25.06     19.27 o
   7  -4  -9       12.80       30.20     24.41 o
  -7  -4  -9       12.80       -9.64     24.41 o
   7  -4   9       12.80       35.98     29.55 o
  -7  -4   9       12.80       14.13     26.98 o
  -7   4  -9       12.80      -16.70     19.92 o
   7   5  -9      111.17      109.86     29.55 o
   7   5   9      111.17      112.43     32.76 o
   7  -5   9      111.17      125.28     41.76 o
  -7  -5   9      111.17      135.56     46.90 o
   7  -5  -9      111.17       73.88     33.41 o
  -7  -5  -9      111.17      106.65     37.90 o
  -7  -6   9      143.78      102.79     44.97 o
   7  -6  -9      143.78      117.57     39.19 o
   7   6   9      143.78       82.88     32.76 o
   7  -6   9      143.78      123.35     43.04 o
  -7  -6  -9      143.78      106.65     39.83 o
   7  -7  -9      121.54      221.00     50.11 o
   7   7   9       71.39      108.57     34.05 o
  -7  -7   9       71.39       96.37     44.97 o
   7  -7   9      121.54      176.67     55.25 o
  -7  -7  -9       71.39       88.66     43.04 o
  -7  -8   9      213.02      188.24     59.75 o
   7   8   9      213.02      320.58     48.18 o
   7  -8  -9      213.02      313.51     63.60 o
  -7  -8  -9      213.02      168.96     56.54 o
   7  -8   9      213.02      298.74     70.67 o
   7  -9   9       99.16      213.94     64.89 o
  -7  -9   9       99.16       95.72     53.32 o
  -7  -9  -9       99.16       66.17     46.90 o
   7  -9  -9       99.16       95.08     50.11 o
   7   0  10      279.22      468.99     55.25 o
  -7   0  10      279.22      490.19     65.53 o
   7   0 -10      279.22      489.55     44.33 o
  -7  -1 -10       28.58      -12.21     17.35 o
   7   1  10       28.58       10.92     22.49 o
  -7  -1  10       28.58       17.99     30.20 o
   7  -1  10       28.57       30.20     25.06 o
   7   1 -10       28.58       13.49     12.85 o
   7  -1 -10       28.57        8.35     16.06 o
  -7   1 -10       28.57        8.35     16.06 o
   7   2 -10       12.45        7.71     14.13 o
  -7  -2 -10       12.45       42.40     25.06 o
   7   2  10       12.45       57.18     29.55 o
   7  -2 -10       12.45      -12.21     16.06 o
  -7   2 -10       12.45       13.49     19.92 o
   7  -2  10       12.45       12.85     26.34 o
   7  -3 -10     1696.56     1776.37    131.70 o
   7   3 -10     1696.56     1737.18    118.85 o
   7  -3  10     1696.56     1586.20    139.41 o
  -7   3 -10     1696.56     1869.52    130.42 o
  -7  -3  10     1696.56     1764.80    142.62 o
  -7  -3 -10     1696.57     1503.97    132.99 o
  -7  -3  10     1696.56     1635.03    145.84 o
   7   3 -10     1696.56     1676.15    120.14 o
   7   3  10     1696.57     1728.18    134.27 o
   7  -4  10        1.70      -23.77     23.77 o
  -7  -4  10        1.70       12.21     28.91 o
  -7   4 -10        1.70       -8.99     21.20 o
   7   4 -10        1.70       -2.57     16.06 o
  -7  -4  10        1.70       47.54     35.33 o
   7  -4 -10        1.70       21.84     26.34 o
  -7  -4 -10        1.70       30.20     27.63 o
   7   4  10        1.70       -1.28     25.06 o
   7  -5 -10      477.63      368.12     54.61 o
  -7  -5 -10      356.53      289.74     53.32 o
   7  -5  10      477.64      413.09     64.24 o
   7   5  10      356.53      348.85     51.40 o
  -7  -5  10      356.54      322.51     62.96 o
   7   6  10        9.54       22.49     26.98 o
   7  -6 -10        9.54        0.64     28.91 o
  -7  -6  10        9.54       43.04     36.62 o
  -7  -6 -10        9.54       42.40     32.12 o
   7  -6  10        9.54      -25.70     25.70 o
   7  -7 -10        8.29       -2.57     30.84 o
  -7  -7  10        0.06       30.20     38.55 o
  -7  -7 -10        0.06        7.07     32.76 o
   7  -7  10        8.29       -6.42     35.33 o
   7   7  10        0.06        7.07     28.27 o
  -7  -8 -10        0.05        8.99     37.90 o
   7  -8 -10        0.05        5.78     35.33 o
   7  -8  10        0.05       -8.35     39.19 o
   7   8  10        0.05      -25.70     25.70 o
  -7  -8  10        0.05       38.55     43.69 o
  -7  -9 -10       54.54      149.69     53.97 o
   7  -9  10       54.54       19.27     41.12 o
  -7  -9  10       54.54      140.05     56.54 o
   7  -9 -10       54.54       75.81     44.33 o
  -4   3  11      625.26      521.67     46.90 o
  -4   3 -11      625.26      540.94     60.39 o
   4  -3 -11      625.26      416.95     66.81 o
  -7  -1 -11      704.87      579.49     66.17 o
   7   1  11      704.87      709.90     70.03 o
   7   1 -11      704.87      685.49     54.61 o
   7  -1  11      704.88      702.84     74.52 o
   7  -1 -11      704.88      682.92     59.75 o
  -7   1 -11      704.88      630.88     62.96 o
  -7  -1  11      704.87      700.91     78.38 o
  -7  -2  11      141.45      226.78     51.40 o
  -7  -2  11      141.45      159.97     46.26 o
   7   2 -11      141.45      235.14     26.34 o
  -7   2 -11      141.45      119.50     30.20 o
   7   2 -11      141.45      121.42     22.49 o
   7  -2  11      141.45      156.76     40.47 o
   7   2  11      141.45      133.63     40.47 o
  -7  -2 -11      141.45      195.30     38.55 o
   7  -2 -11      141.45      155.47     32.12 o
   7  -3 -11      194.81      206.23     38.55 o
  -7  -3  11      194.80      219.72     53.32 o
  -7  -3  11      194.80      200.44     49.47 o
   7   3  11      194.81      233.85     46.90 o
   7   3 -11      194.80      217.79     28.27 o
  -7  -3 -11      194.81      185.67     39.19 o
  -7   3 -11      194.80      215.22     37.26 o
   7   3 -11      194.80      225.50     27.63 o
   7  -3  11      194.80      174.75     46.90 o
  -7  -4  11        0.40       39.83     38.55 o
  -7  -4  11        0.40       30.20     30.84 o
   7  -4 -11        0.40       17.35     25.70 o
  -7  -4 -11        0.40       10.28     25.06 o
   7   4 -11        0.40       -7.71     16.70 o
   7   4  11        0.40       30.20     28.91 o
   7  -4  11        0.40      -20.56     20.56 o
   7  -5  11      213.07      291.03     61.03 o
   7  -5 -11      213.07      276.90     50.11 o
  -7  -5 -11      213.07      244.77     50.11 o
   7   5  11      213.07      238.99     46.90 o
  -7  -5  11      213.07      305.81     62.96 o
  -7  -6  11      113.99      167.04     55.25 o
  -7  -6 -11      113.99       77.09     39.83 o
   7   6  11      113.99      106.00     37.90 o
   7  -6  11      113.99      120.78     46.26 o
   7  -6 -11      113.99       97.01     42.40 o
   7  -7 -11       12.55       41.76     36.62 o
  -7  -7 -11       16.65       21.20     36.62 o
  -7  -7  11       16.65       26.98     40.47 o
   7   7  11       16.65      -19.27     30.20 o
   7  -7  11       12.55       -7.71     37.90 o
   7   8  11        0.06        5.78     32.12 o
   7  -8 -11        0.06      -21.84     38.55 o
  -7  -8 -11        0.06       12.21     38.55 o
  -7  -8  11        0.06      -25.70     39.19 o
   7  -8  11        0.06      -17.99     37.26 o
  -7  -9  11       53.00       70.67     57.18 o
  -7  -9 -11       53.00       52.68     50.11 o
   7  -9  11       53.00      129.13     59.75 o
   7  -9 -11       53.00      -30.20     34.05 o
  -7   0  12      593.53      558.93     77.09 o
   7   0 -12      593.53      615.47     54.61 o
   7   0  12      593.53      697.06     73.24 o
  -7  -1  12      247.18      208.15     52.04 o
  -7  -1 -12      247.18      201.09     39.19 o
   7   1 -12      247.18      205.58     26.98 o
   7  -1 -12      247.18      234.49     34.05 o
   7  -1  12      247.18      249.27     47.54 o
  -7   1  12      247.18      249.27     55.25 o
   7   2  12       35.77       35.98     32.12 o
  -7  -2  12       35.77       57.18     39.83 o
   7  -2  12       35.77       26.98     32.76 o
  -7  -2  12       35.77       84.80     40.47 o
  -7  -2 -12       35.77       -1.93     25.06 o
   7  -2 -12       35.77       30.20     23.13 o
   7   3 -12      924.72      997.72     75.17 o
  -7  -3  12      924.72      864.09    103.43 o
  -7  -3  12      924.72      988.73    103.43 o
   7  -3  12      924.71     1109.51    104.08 o
   7   3  12      924.72      948.25     97.65 o
  -7  -3 -12      924.72     1008.64     93.15 o
   7   3 -12      924.72     1008.64     73.88 o
   7  -3 -12      924.71      902.64     86.73 o
  -7  -4  12      227.48      118.21     50.75 o
   7  -4  12      227.48      176.03     51.40 o
   7   4  12      227.48      194.02     44.33 o
  -7  -4  12      227.48      158.68     50.11 o
   7  -4 -12      227.48      194.02     41.12 o
  -7  -4 -12      227.48      240.28     46.90 o
   7  -5 -12      234.11      233.21     45.61 o
   7  -5  12      234.11      202.37     54.61 o
  -7  -5  12      151.20      188.24     57.18 o
   7   6  12      260.12      287.82     52.68 o
  -7  -6  12      260.13      305.16     68.10 o
  -7  -6 -12      260.12      179.24     50.11 o
   7  -6  12      260.13      150.33     56.54 o
   7  -6 -12      260.12      167.04     47.54 o
   7  -7 -12      182.40      246.70     59.11 o
  -7  -7  12      236.35      330.86     73.88 o
   7   7  12      236.35      350.13     57.82 o
  -7  -7 -12      236.35      291.03     62.96 o
   7  -7  12      182.40      163.18     60.39 o
  -7  -8 -12       38.12       26.34     43.69 o
   7  -8  12       38.12       86.09     55.89 o
   7  -8 -12       38.12       28.91     43.69 o
  -7  -8  12       38.12       63.60     51.40 o
  -4   3 -13        1.65       -7.07     28.91 o
  -4   3  13        1.65       -3.85     16.70 o
   4  -3 -13        1.65        3.85     34.69 o
   7  -1  13      668.97      734.32     83.52 o
  -7  -1 -13      668.97      677.78     72.60 o
  -7  -1  13      668.97      659.15     88.66 o
   7   1 -13      668.97      715.04     57.82 o
   7  -1 -13      668.97      753.59     65.53 o
  -7   1  13      668.97      652.73     87.37 o
  -7  -2  13      611.92      683.56     89.30 o
  -7  -2 -13      611.92      682.28     74.52 o
   7  -2  13      611.92      758.73     84.16 o
   7  -2 -13      611.92      686.78     68.10 o
  -7  -3  13       79.56      -23.77     35.33 o
   7   3  13       79.56       97.65     43.04 o
   7  -3 -13       79.56       45.61     27.63 o
  -7  -3  13       79.56       63.60     39.83 o
   7  -3  13       79.56       71.31     39.83 o
  -7  -3 -13       79.56       36.62     29.55 o
  -7  -4  13      186.89      220.36     61.68 o
   7  -4 -13      186.89      156.76     39.83 o
   7  -4  13      186.89       93.80     46.26 o
  -7  -4  13      186.89      265.33     59.75 o
   7   4  13      186.89      260.19     55.25 o
  -7  -4 -13      186.89      162.54     43.69 o
  -7  -5  13       22.97        8.35     43.04 o
   7  -5 -13       22.97      -25.70     25.70 o
   7  -5  13       22.97      -32.12     32.12 o
  -7  -5 -13       22.97        7.07     30.20 o
   7   5  13       22.97       23.13     32.12 o
   7  -6  13       49.03       57.82     48.83 o
  -7  -6  13       49.03       37.90     46.90 o
   7  -6 -13       49.03       26.98     35.33 o
   7   6  13       49.03       63.60     41.12 o
  -7  -6 -13       49.03       19.92     36.62 o
   7  -7 -13       13.08      -14.78     30.84 o
   7   7  13        3.56       15.42     41.12 o
   7  -7  13       13.08       23.77     46.26 o
  -7  -7  13        3.56      -13.49     44.33 o
  -7  -7 -13        3.56      -22.49     37.90 o
   7   0  14      242.08      188.88     47.54 o
  -7   0 -14      242.08      210.72     41.76 o
  -7   0  14      242.07      170.89     54.61 o
   7   0 -14      242.07      186.95     29.55 o
   7  -1 -14      134.08      181.17     32.76 o
  -7   1  14      134.08      102.79     49.47 o
   7  -1  14      134.08      160.61     47.54 o
  -7  -1  14      134.08      203.01     57.18 o
  -7  -1 -14      134.08      179.89     39.19 o
  -7   2  14       69.06       85.45     45.61 o
  -7  -2  14       69.06       69.38     47.54 o
   7  -2 -14       69.06       56.54     26.34 o
  -7  -2 -14       69.05       95.08     34.69 o
   7  -2  14       69.06       64.24     41.12 o
  -7  -3  14      413.41      463.85     82.88 o
   7  -3  14      413.41      496.61     75.81 o
   7   3  14      413.41      422.73     73.24 o
   7  -3 -14      413.41      450.36     57.82 o
  -7  -3  14      413.41      592.34     85.45 o
  -7  -3 -14      413.41      472.84     63.60 o
   7   4  14       47.19       95.08     44.33 o
   7  -4 -14       47.19       39.83     30.20 o
  -7  -4  14       47.19      -14.78     35.33 o
   7  -4  14       47.19       34.05     41.12 o
  -7  -4 -14       47.19       36.62     33.41 o
  -7  -4  14       47.19      122.71     50.11 o
   7   5  14        0.77       66.81     41.12 o
  -7  -5  14        0.77       50.11     50.75 o
  -7  -5 -14        0.77      -10.28     30.20 o
   7  -5  14      188.98      175.39     53.32 o
   7  -5 -14      188.98      108.57     39.19 o
   7  -6 -14      244.77      210.08     53.32 o
  -7  -6 -14      244.78      210.72     53.97 o
   7   6  14      244.78      224.86     57.18 o
  -7  -6  14      244.77      240.92     71.95 o
   7  -6  14      244.77      310.94     75.17 o
   4  -3 -15      413.86      312.23     71.95 o
  -4   3  15      413.86      353.99     41.76 o
   4  -3  15      413.86      343.71     53.97 o
  -4   3 -15      413.86      430.44     65.53 o
  -7   1  15        4.51       67.46     43.04 o
   7  -1 -15        4.51        0.00     21.20 o
  -7  -1  15        4.51        7.71     39.19 o
   7  -1  15        4.51       -2.57     32.76 o
  -7  -1 -15        4.51       37.90     28.27 o
   7  -2 -15      224.79      211.37     38.55 o
   7  -2  15      224.79      167.68     53.97 o
  -7  -2  15      224.79      213.94     66.17 o
  -7   2  15      224.79      119.50     52.04 o
  -7  -2 -15      224.79      327.01     52.04 o
  -7  -3  15        1.40      -35.98     35.98 o
  -7  -3 -15        1.40       -8.99     28.27 o
   7   3  15        1.40       28.91     38.55 o
   7  -3 -15        1.40       28.27     26.98 o
  -7  -3  15        1.40       -8.35     37.26 o
   7  -3  15        1.40      -30.84     35.98 o
  -7   3  15        1.40       38.55     39.83 o
  -7  -4  15       25.46       -8.99     40.47 o
   7   4  15       25.46       12.21     46.26 o
  -7  -4 -15       25.46       12.85     29.55 o
  -7  -4  15       25.46       48.18     46.90 o
   7  -4 -15       25.46       -7.07     27.63 o
   7  -4  15       25.46       -7.71     36.62 o
   7  -5 -15       58.81       57.18     36.62 o
  -7  -5 -15       58.81       80.31     43.04 o
  -7  -5  15       58.82       74.52     53.32 o
   7   5  15       58.81       45.61     43.69 o
   7  -5  15       58.81       84.16     52.68 o
  -7   0  16       76.24       84.80     49.47 o
   7   0 -16       76.24      131.06     28.91 o
   7   0  16       76.24      152.90     48.83 o
  -7   0 -16       76.24       88.66     35.98 o
  -7  -1  16       32.95       25.70     46.90 o
   7  -1  16       32.94      -29.55     30.84 o
  -7   1  16       32.94       62.96     41.76 o
   7  -1 -16       32.94       29.55     23.77 o
  -7  -1 -16       32.95       57.82     32.12 o
   7  -2 -16        7.52       18.63     25.06 o
  -7   2  16        7.52       43.69     44.97 o
   7  -2  16        7.52       35.33     43.04 o
  -7  -2  16        7.52       64.24     49.47 o
  -7  -2 -16        7.52       -3.21     28.27 o
   7  -3  16        2.61       17.99     37.90 o
  -7  -3 -16        2.61      -17.35     29.55 o
   7   3  16        2.61        7.71     39.83 o
   7  -3 -16        2.61       19.27     28.91 o
  -7  -3  16        2.61        8.35     41.12 o
  -7   3  16        2.61       61.68     50.11 o
  -7  -4 -16       73.75       52.68     36.62 o
  -7   4  16       73.75       95.08     53.32 o
   7   4  16       73.75       78.38     47.54 o
  -7  -4  16       73.75       56.54     56.54 o
   7  -4 -16       73.75      125.28     40.47 o
   7  -4  16       73.75       12.85     43.69 o
   4  -3 -17        0.01      -28.91     37.26 o
  -4   3  17        0.01      -10.92     22.49 o
   4  -3  17        0.01        7.71     25.06 o
  -7   1  17       28.38       31.48     43.69 o
   7  -1 -17       28.38       70.67     28.91 o
  -7  -1 -17       28.38       23.77     30.20 o
  -7   1 -17       28.38       39.83     32.12 o
  -7  -1  17       28.38       71.31     50.75 o
   7  -1  17       28.38        9.64     42.40 o
   7  -2  17      188.33      184.38     57.18 o
  -7  -2 -17      188.33      219.72     47.54 o
  -7   2  17      188.33      195.95     70.03 o
  -7  -2  17      188.33      146.48     65.53 o
   7  -2 -17      188.33      292.96     45.61 o
  -8   0   0       89.69      109.22     21.20 o
   8   0   0       89.69       97.65     21.84 o
   8  -2   0        0.02       15.42     17.35 o
   8   2   0        0.02        5.78      8.99 o
   8   2   0        0.02       -1.93     14.78 o
  -8  -2   0        0.02       -1.93     14.78 o
  -8  -4   0       69.93       82.88     24.41 o
   8  -4   0      146.95       51.40     23.77 o
  -8  -4   0       69.93       37.26     16.70 o
  -8  -8   0       83.63       78.38     37.26 o
  -8  -8   0       83.63      154.83     35.98 o
  -8 -10   0      239.41      221.64     53.32 o
   8 -10   0      239.41      230.00     56.54 o
  -8 -10   0      239.41      137.48     48.18 o
  -8  -1  -1     1703.75     1801.42    125.92 o
   8   1  -1     1703.75     1748.74    123.99 o
  -8  -1   1     1703.75     1723.05    123.35 o
   8  -1   1     1692.10     1725.62    125.28 o
   8  -1  -1     1692.09     1675.50    125.28 o
  -8   1  -1     1692.10     1658.16    124.63 o
  -8  -1  -1     1703.75     1692.21    123.99 o
  -8  -2   1      552.70      575.63     53.32 o
   8   2   1      552.70      550.58     41.12 o
  -8   2  -1      552.70      573.06     54.61 o
   8  -2   1      552.70      585.27     55.25 o
   8   2  -1      552.70      551.86     54.61 o
  -8  -2  -1      552.70      537.73     54.61 o
   8  -2  -1      552.70      567.92     55.89 o
  -8  -3   1      221.34      243.49     34.05 o
   8  -3  -1      221.34      263.40     37.90 o
  -8  -3  -1      221.34      230.64     34.69 o
   8  -3   1      221.34      240.28     37.26 o
  -8  -3  -1      221.34      242.85     23.13 o
  -8  -3   1      221.34      222.93     21.84 o
  -8  -3   1      221.34      219.07     28.91 o
   8   3  -1      221.34      269.19     37.26 o
   8  -4  -1      145.34      185.67     35.33 o
   8  -4   1      145.34      155.47     32.76 o
  -8  -4   1      125.96      132.99     28.27 o
   8   4  -1      125.96      152.90     30.84 o
  -8  -4   1      125.96      134.91     25.70 o
  -8  -4  -1      125.95      102.79     26.98 o
  -8  -4  -1      125.95      128.49     19.92 o
  -8  -5   1     2295.04     2258.20    164.47 o
  -8  -5   1     2295.04     2277.48    159.97 o
   8  -5  -1     2295.04     2371.28    172.18 o
  -8  -5  -1     2295.03     2229.94    155.47 o
  -8  -5  -1     2295.03     2168.26    167.04 o
   8  -5   1     2295.04     2249.85    168.96 o
   8   6  -1        7.96       31.48     11.56 o
   8  -6  -1        7.96      -11.56     24.41 o
  -8  -6   1        7.96      -17.99     19.92 o
  -8  -6  -1        7.96       -1.28     15.42 o
  -8  -6   1        7.96        7.71     19.92 o
   8  -6   1        7.96       12.85     25.06 o
  -8  -6  -1        7.96        6.42     23.77 o
  -8  -7  -1     1140.30      986.80     85.45 o
   8  -7   1     1140.31     1103.08    101.51 o
   8  -7  -1     1140.30     1108.87    103.43 o
  -8  -7  -1     1140.30     1040.77     98.29 o
  -8  -7   1     1140.30      975.88     88.66 o
  -8  -7   1     1140.30     1139.70     96.37 o
   8   7   1     1140.30      986.80     70.67 o
  -8  -8   1      473.40      540.94     62.32 o
   8  -8  -1      355.74      564.07     76.45 o
  -8  -8  -1      473.40      572.42     72.60 o
  -8  -8   1      473.40      510.10     68.10 o
  -8  -8  -1      473.40      511.39     59.11 o
   8  -8   1      355.75      560.21     71.95 o
   8  -9  -1        1.03       -0.64     31.48 o
  -8  -9   1        1.03        7.07     29.55 o
  -8  -9   1        1.03        3.21     30.84 o
  -8  -9  -1        1.03        5.78     34.69 o
  -8  -9  -1        1.03      -25.70     25.70 o
   8  -9   1        1.03       -3.21     30.20 o
  -8 -10   1       45.07       28.27     37.26 o
  -8 -10  -1       45.07       73.88     39.83 o
  -8 -10  -1       45.07       93.80     44.33 o
   8 -10  -1       45.07      111.79     45.61 o
   8 -10   1       45.07      111.79     45.61 o
  -8 -11   1        0.06       -7.07     37.90 o
  -8 -11  -1        0.06       21.20     41.12 o
   8 -11  -1        0.09       32.76     40.47 o
   8   0  -2      359.14      301.95     35.33 o
  -8   0   2      359.14      273.68     35.98 o
  -8   0  -2      359.14      300.02     35.98 o
  -8  -2  -2      423.94      370.05     48.83 o
  -8   2  -2      423.94      499.82     48.83 o
  -8  -2   2      423.94      511.39     47.54 o
   8  -2   2      423.94      495.33     48.83 o
  -8  -2  -2      423.94      465.77     35.33 o
   8   2  -2      423.94      429.80     47.54 o
   8  -2  -2      423.94      507.53     50.75 o
   8  -3   2      764.36      790.21     68.10 o
   8   3  -2      764.36      681.64     66.17 o
  -8  -3   2      764.36      707.98     55.89 o
  -8   3  -2      764.36      852.53     68.74 o
  -8  -3   2      764.36      742.67     63.60 o
  -8  -3  -2      764.36      745.88     68.10 o
  -8  -3   2      764.36      701.55     62.96 o
   8  -3  -2      764.36      772.22     69.38 o
  -8  -4   2     1200.51     1143.56     93.80 o
  -8  -4   2     1200.51     1225.15     95.08 o
   8  -4   2     1272.35     1247.63    100.22 o
   8  -4  -2     1272.35     1209.73    101.51 o
  -8  -4  -2     1200.51     1178.89     98.94 o
   8   4  -2     1200.51     1248.92     99.58 o
  -8  -4  -2     1200.51     1197.52     84.16 o
   8  -5   2      163.26      201.09     38.55 o
  -8  -5  -2      163.26      118.85     33.41 o
   8  -5  -2      163.26      188.24     40.47 o
  -8  -6   2      498.16      639.24     66.17 o
  -8  -6  -2      498.16      542.87     70.67 o
  -8  -6  -2      498.16      722.11     59.11 o
  -8  -6   2      498.16      828.12     70.67 o
  -8  -7  -2      277.78      281.39     39.19 o
   8  -7   2      277.78      356.56     55.89 o
  -8  -7   2      277.78      330.22     48.18 o
   8  -7  -2      277.78      192.09     50.11 o
  -8  -7   2      277.78      361.70     50.75 o
  -8  -7  -2      277.78      369.41     59.11 o
  -8  -8   2      116.41      123.99     37.90 o
  -8  -8  -2      116.41      126.56     31.48 o
  -8  -8   2      116.41      118.21     37.26 o
  -8  -8  -2      116.41      179.24     47.54 o
  -8  -9   2        4.37       39.83     32.76 o
   8  -9  -2        4.37       34.05     35.98 o
  -8  -9  -2        4.37       -0.64     34.05 o
   8  -9   2        4.37        6.42     28.27 o
  -8  -9   2        4.37       -2.57     28.91 o
  -8  -9  -2        4.37       -8.99     27.63 o
  -8 -10  -2       25.58      114.36     38.55 o
  -8 -10  -2       25.58       75.17     43.69 o
   8 -10  -2       25.58       48.83     41.76 o
   8 -10   2       25.58       33.41     31.48 o
  -8 -11  -2        0.05      -19.27     38.55 o
  -8 -11   2        0.05       75.81     48.18 o
  -8 -11  -2        0.05       10.28     44.33 o
   8 -11  -2        0.56       32.76     43.69 o
  -8  -1   3      248.71      298.74     32.12 o
   8   1  -3      248.71      237.06     32.12 o
   8  -1  -3      234.89      205.58     32.12 o
   8  -1   3      234.90      246.70     33.41 o
  -8  -1  -3      248.71      273.68     34.05 o
   8   1   3      248.71      241.56     20.56 o
  -8   1  -3      234.90      207.51     32.12 o
  -8  -1  -3      248.71      280.11     36.62 o
  -8  -2   3      304.18      302.59     37.26 o
   8   2  -3      304.18      352.70     39.19 o
  -8  -2  -3      304.18      320.58     28.91 o
   8  -2  -3      304.18      286.53     39.83 o
   8  -2   3      304.18      348.85     39.19 o
  -8  -2  -3      304.18      346.28     43.04 o
  -8   2  -3      304.18      306.45     39.19 o
  -8  -2   3      304.18      314.80     34.69 o
  -8  -3   3     2437.27     2562.08    170.25 o
   8   3  -3     2437.27     2495.27    177.96 o
  -8  -3  -3     2437.26     2636.61    183.10 o
  -8  -3   3     2437.27     2439.38    179.89 o
   8  -3   3     2437.27     2560.16    179.24 o
   8  -3  -3     2437.27     2695.07    183.74 o
  -8  -3   3     2437.27     2509.40    174.75 o
  -8   3  -3     2437.27     2557.59    181.17 o
   8  -4  -3      147.68      161.25     34.05 o
  -8  -4   3      136.44      165.75     28.91 o
   8  -4   3      147.68      148.41     30.84 o
  -8  -4   3      136.44      118.85     28.27 o
  -8  -4  -3      136.44      190.81     35.98 o
   8   4  -3      136.44      204.94     34.69 o
   8  -5   3       23.66       43.04     24.41 o
  -8  -5   3       23.66       12.21     19.92 o
   8  -5  -3       23.66       50.11     28.91 o
  -8  -5   3       23.66       44.97     21.20 o
   8   5  -3       23.66       42.40     25.70 o
  -8  -5  -3       23.66       23.13     12.85 o
  -8  -5  -3       23.66       17.35     24.41 o
   8  -6  -3      104.15       96.37     35.33 o
   8  -6   3      104.15      139.41     34.69 o
  -8  -7   3     1305.73     1308.02    104.72 o
  -8  -7  -3     1305.72     1171.18    113.07 o
   8  -7  -3     1305.73     1236.07    115.64 o
   8  -7   3     1305.73     1245.06    109.86 o
  -8  -7  -3     1305.72     1166.69     94.44 o
  -8  -7   3     1305.73     1241.85    106.65 o
   8  -8   3      466.12      542.23     71.95 o
  -8  -8  -3      620.28      685.49     82.88 o
  -8  -8   3      620.28      643.09     73.88 o
  -8  -8  -3      620.28      733.03     65.53 o
   8  -8  -3      466.12      476.05     75.81 o
  -8  -8   3      620.28      630.88     70.67 o
  -8  -9  -3      221.09      204.94     57.18 o
  -8  -9  -3      221.09      182.46     41.76 o
   8  -9   3      221.09      264.05     53.97 o
  -8  -9   3      221.09      205.58     48.18 o
   8  -9  -3      221.09      226.14     57.82 o
   8 -10  -3        0.88       16.70     35.98 o
  -8 -10  -3        0.88       23.13     32.76 o
  -8 -10   3        0.88      -12.21     39.19 o
  -8 -10  -3        0.88      -19.27     38.55 o
  -8 -11  -3       30.41       25.06     36.62 o
   8 -11   3       82.54      106.00     59.11 o
  -8 -11   3       30.41       35.33     43.04 o
  -8 -11  -3       30.41       24.41     44.33 o
   8 -11  -3       82.54      141.34     53.32 o
  -8   0  -4       26.73       66.17     19.27 o
  -8   0   4       26.73       12.85     12.21 o
   8   0  -4       26.73       26.34     17.35 o
  -8  -2  -4      188.78      256.98     36.62 o
   8   2  -4      188.78      219.07     30.84 o
  -8   2  -4      188.78      204.94     32.12 o
   8  -2  -4      188.78      213.29     34.05 o
   8  -2   4      188.78      256.98     32.76 o
   8   2  -4      188.78      237.71     32.12 o
  -8  -2   4      188.78      221.64     32.12 o
  -8  -2   4      188.78      215.22     34.05 o
  -8  -3   4     1338.30     1335.01    106.65 o
   8   3  -4     1338.30     1316.38    101.51 o
   8  -3  -4     1338.30     1344.64    106.65 o
   8  -3   4     1338.30     1322.16    102.79 o
  -8   3  -4     1338.30     1338.22    105.36 o
  -8  -3  -4     1338.29     1426.23    108.57 o
  -8  -3   4     1338.30     1329.87     99.58 o
  -8  -4  -4       70.14       68.74     26.98 o
   8   4  -4       70.14       46.26     23.13 o
  -8  -4   4       70.14       78.38     26.34 o
  -8  -5  -4      100.30       88.02     31.48 o
  -8  -5   4      100.30      110.50     30.84 o
   8  -5  -4      100.30      128.49     34.69 o
   8  -5   4      100.30       74.52     26.34 o
  -8  -5   4      100.30       97.01     23.13 o
   8   5  -4      100.30      117.57     31.48 o
  -8  -5  -4      100.30       97.01     16.70 o
  -8  -6   4      636.78      765.16     75.17 o
  -8  -6  -4      636.78      710.55     80.95 o
   8   6  -4      636.78      765.16     78.38 o
  -8  -6  -4      636.78      693.84     59.75 o
   8  -6  -4      771.13      709.90     80.31 o
   8  -6   4      771.13      869.23     75.81 o
  -8  -6   4      636.78      750.38     68.10 o
   8  -7   4      282.81      285.89     48.83 o
  -8  -7   4      282.81      250.55     47.54 o
  -8  -7   4      282.81      270.47     42.40 o
   8  -7  -4      282.81      235.78     52.04 o
  -8  -7  -4      282.81      285.89     57.18 o
  -8  -7  -4      282.81      293.60     37.90 o
   8  -8  -4        8.83        5.78     30.84 o
   8  -8   4        8.83       45.61     31.48 o
  -8  -8  -4       11.74       26.34     38.55 o
  -8  -8   4       11.74       -7.07     28.27 o
  -8  -8  -4       11.74       -3.85     23.13 o
  -8  -9   4      403.16      357.20     61.68 o
  -8  -9  -4      403.16      306.45     66.81 o
   8  -9   4      403.16      465.77     81.59 o
  -8  -9  -4      403.16      488.90     58.46 o
   8  -9  -4      403.16      509.46     76.45 o
   8 -10   4        5.62      -19.27     39.83 o
  -8 -10  -4        5.62      -37.90     37.90 o
  -8 -10  -4        5.62       41.12     35.98 o
   8 -10  -4        5.62       30.84     41.12 o
  -8 -10   4        5.62       29.55     36.62 o
   8 -11  -4       63.16      123.35     53.32 o
   8 -11   4       63.16       81.59     53.32 o
  -8 -11   4        2.59        1.93     42.40 o
  -8 -11  -4        2.59       20.56     44.33 o
   8   1   5      286.66      316.08     27.63 o
   8  -1  -5      218.94      161.90     32.12 o
   8   1  -5      286.66      281.39     34.69 o
  -8   1  -5      218.94      238.35     35.33 o
   8  -1   5      218.94      254.41     33.41 o
  -8  -1   5      286.66      324.44     27.63 o
  -8  -1  -5      286.66      363.63     43.69 o
   8  -2  -5      323.87      327.01     40.47 o
  -8  -2   5      323.87      289.10     28.91 o
   8   2  -5      323.87      268.54     35.33 o
  -8  -2  -5      323.87      305.81     42.40 o
  -8   2  -5      323.87      309.02     39.83 o
   8   2  -5      323.87      323.79     36.62 o
  -8  -2   5      323.87      293.60     41.12 o
  -8  -2   5      323.87      317.37     40.47 o
   8  -2   5      323.87      351.42     40.47 o
   8   3  -5      147.41      154.83     28.91 o
   8  -3   5      147.41      143.91     30.20 o
  -8  -3   5      147.41      108.57     31.48 o
   8  -3   5      147.41      127.20     26.34 o
  -8   3  -5      147.41      165.75     32.76 o
  -8  -3  -5      147.41      151.62     32.12 o
  -8  -3   5      147.41      141.98     19.92 o
  -8  -3   5      147.41      100.86     27.63 o
   8  -3  -5      147.41      170.25     32.12 o
   8   4  -5      178.66      181.17     32.12 o
  -8  -4   5      178.66      131.06     29.55 o
  -8  -4   5      178.66      195.95     37.90 o
  -8  -4   5      178.66      208.80     28.27 o
  -8  -4  -5      178.67      183.74     37.90 o
   8  -6  -5     1174.84      447.14     60.39 o
   8   6  -5      320.39      373.26     55.25 o
   8   6   5      320.39      415.02     37.90 o
   8  -7   5      594.23      558.29     76.45 o
   8  -7  -5      594.23      677.78     79.66 o
   8   7   5      594.23      622.53     52.04 o
   8  -7   5      594.23      558.29     64.89 o
  -8  -7   5      594.24      536.44     69.38 o
  -8  -7  -5      594.23      565.35     78.38 o
   8  -8   5      363.55      411.17     73.24 o
  -8  -8  -5      483.78      501.11     53.32 o
  -8  -8   5      483.78      479.91     65.53 o
  -8  -8  -5      483.78      536.44     75.81 o
   8  -8   5      363.55      328.93     54.61 o
   8  -8  -5      363.55      351.42     67.46 o
   8  -9   5        6.54       13.49     41.12 o
   8  -9  -5        6.54      -31.48     31.48 o
  -8  -9  -5        6.54       43.04     41.12 o
  -8  -9   5        6.54      -28.91     35.98 o
  -8  -9  -5        6.54       16.70     30.20 o
   8 -10  -5       92.12      138.77     55.25 o
   8 -10   5       92.12      135.56     56.54 o
  -8 -10  -5       92.12       66.17     40.47 o
  -8 -10  -5       92.12      165.75     57.82 o
  -8 -10   5       92.12      138.77     50.75 o
   8   0   6      573.23      597.48     50.75 o
   8   0  -6      573.23      566.00     52.04 o
  -8   0   6      573.23      553.79     42.40 o
  -8   0  -6      573.23      562.78     55.25 o
  -8  -1  -6     6005.94     6324.26    395.11 o
   8   1  -6     6005.94     6323.62    386.75 o
   8  -1  -6     5485.86     5482.01    387.40 o
  -8   1  -6     5485.87     5579.02    389.32 o
  -8   1   6     5485.86     5694.66    381.61 o
   8   1   6     6005.94     6383.36    385.47 o
   8  -1   6     5485.87     5681.17    390.61 o
  -8  -2   6      467.91      548.01     56.54 o
  -8  -2   6      467.91      461.28     54.61 o
  -8   2  -6      467.91      473.48     52.04 o
  -8  -2  -6      467.90      523.60     56.54 o
   8   2  -6      467.91      524.24     48.18 o
  -8  -2  -6      467.90      534.52     39.19 o
   8   2  -6      467.91      479.91     47.54 o
   8  -2  -6      467.91      504.32     51.40 o
   8  -2   6      467.91      518.46     53.32 o
  -8   3  -6       13.59       17.99     20.56 o
   8  -3  -6       13.59        3.85     19.27 o
   8  -3   6       13.59        3.85     19.92 o
  -8  -3  -6       13.59       23.13      8.99 o
   8   3  -6       13.59      -12.85     16.70 o
  -8  -3   6       13.59       -6.42     22.49 o
  -8  -3   6       13.59       -3.21     20.56 o
  -8  -3  -6       13.59       21.20     22.49 o
  -8  -4   6       91.25      123.99     30.84 o
  -8   4  -6      126.34      121.42     30.84 o
   8  -4   6      126.34      129.13     25.06 o
   8  -4  -6      126.34      144.55     33.41 o
  -8  -4  -6       91.25      143.27     34.05 o
  -8  -4  -6       91.25      109.86     16.06 o
  -8  -4   6       91.25      110.50     34.05 o
   8  -4   6      126.34      135.56     35.33 o
   8   4   6       91.25       77.09     20.56 o
   8   4  -6       91.25      138.13     28.91 o
   8   5  -6     1941.21     1953.04    143.91 o
   8  -5  -6     1941.21     1946.62    150.98 o
   8  -5   6     1941.21     1960.75    156.11 o
   8  -5   6     1941.21     2023.71    140.70 o
  -8  -5   6     1941.21     1812.99    128.49 o
  -8  -5  -6     1941.21     1891.37    129.13 o
  -8  -5  -6     1941.21     1893.94    150.33 o
   8   5   6     1941.21     1917.71    131.06 o
  -8  -5   6     1941.21     1863.74    150.98 o
  -8   5  -6     1941.21     1871.45    146.48 o
   8  -6  -6      324.37      551.86     70.03 o
   8   7   6      196.54      209.44     32.12 o
   8  -7   6      196.54      267.26     41.12 o
   8  -7   6      196.54      211.37     55.25 o
  -8  -7  -6      196.54      171.53     52.68 o
   8  -7  -6      196.54      153.55     45.61 o
  -8  -7   6      196.54      262.12     52.04 o
  -8  -8   6      177.05      231.28     52.68 o
   8  -8  -6      133.05      175.39     50.75 o
  -8  -8  -6      177.05      147.12     51.40 o
   8  -8   6      133.04      212.01     57.82 o
   8  -9  -6      104.71      151.62     52.04 o
   8  -9   6      104.71      123.35     53.97 o
  -8  -9   6      104.71       83.52     41.12 o
  -8  -9  -6      104.71       71.31     35.33 o
  -8  -9  -6      104.71      156.76     54.61 o
   8 -10  -6      294.54      301.95     71.95 o
   8 -10   6      294.54      247.98     72.60 o
  -8 -10  -6      294.54      276.90     67.46 o
  -8 -10   6      294.54      303.24     65.53 o
  -8  -2   7      400.99      433.65     53.32 o
   8   2  -7      400.99      390.61     41.12 o
  -8   2  -7      400.99      476.70     48.83 o
   8   2  -7      400.99      386.11     42.40 o
   8  -2   7      400.99      423.37     48.83 o
  -8  -2  -7      400.99      448.43     35.98 o
  -8  -2  -7      400.99      400.89     52.04 o
  -8  -2   7      400.99      421.45     55.25 o
   8  -2  -7      400.99      362.98     46.26 o
  -8  -3   7        8.25       17.99     27.63 o
  -8  -3  -7        8.25       10.92     21.84 o
  -8   3  -7        8.25       31.48     19.27 o
   8  -3   7        8.25       21.84     23.13 o
   8  -3  -7        8.25        7.71     18.63 o
  -8  -3   7        8.25       -3.21     21.20 o
  -8  -3  -7        8.25       30.20     10.92 o
   8   3  -7        8.25       12.85     17.35 o
  -8  -4  -7      264.12      276.25     46.90 o
  -8  -4   7      264.12      309.02     50.75 o
   8   4  -7      264.12      243.49     37.26 o
  -8   4  -7      439.19      313.51     44.33 o
  -8  -4  -7      264.12      280.75     28.91 o
  -8  -4   7      264.12      324.44     45.61 o
   8   4   7      264.12      266.62     35.98 o
   8  -4   7      439.19      571.78     60.39 o
  -8   5  -7        8.68       55.89     25.06 o
  -8  -5   7        8.68       61.68     33.41 o
   8   5  -7        8.68        0.00     23.77 o
   8  -5  -7        8.68       22.49     26.34 o
   8  -5   7        8.68       20.56     15.42 o
   8  -5   7        8.68      -14.13     28.27 o
   8   5   7        8.68       24.41     19.92 o
  -8  -5  -7        8.68       10.92     29.55 o
   8  -6  -7      360.64      334.72     56.54 o
   8  -6   7      360.64      400.89     64.24 o
   8  -6   7      360.64      308.38     42.40 o
  -8  -7  -7      414.13      517.17     73.24 o
   8   7   7      414.13      334.72     44.33 o
  -8  -7   7      414.12      445.22     67.46 o
   8  -7   7      414.12      367.48     68.74 o
   8  -7  -7      414.12      352.70     62.32 o
   8  -8  -7      511.89      364.91     69.38 o
  -8  -8  -7      681.19      768.37     88.66 o
  -8  -8   7      681.19      682.92     81.59 o
   8  -8   7      511.90      461.92     83.52 o
   8  -9  -7      273.57      348.85     70.67 o
   8  -9   7      273.57      247.98     68.74 o
  -8  -9  -7      273.57      360.41     71.95 o
  -8  -9   7      273.57      294.24     63.60 o
   8 -10  -7       19.89        4.50     37.26 o
  -8 -10   7       19.89       17.99     44.33 o
   8 -10   7       19.89      123.35     61.68 o
  -8 -10  -7       19.89       34.05     43.69 o
   8   0  -8       40.22       49.47     18.63 o
   8   0   8       40.22       51.40     19.92 o
  -8  -1   8      933.51     1308.02    111.79 o
   8   1  -8      933.51     1231.57     95.08 o
   8   1   8      933.51     1353.00     98.94 o
  -8  -1  -8      933.51     1366.49    107.93 o
  -8  -2   8        0.70       -4.50     25.06 o
  -8  -2   8        0.70        7.71     25.06 o
   8   2  -8        0.70        9.64     13.49 o
   8   2  -8        0.70       -0.64     13.49 o
  -8  -2  -8        0.70       -8.35     19.27 o
   8  -2  -8        0.70       -6.42     16.70 o
   8  -2   8        0.70        3.21     18.63 o
  -8   2  -8        0.70       15.42     17.99 o
   8  -3  -8      791.90      682.28     71.31 o
  -8  -3   8      791.89      759.37     79.02 o
   8   3  -8      791.89      807.56     66.81 o
  -8   3  -8      791.89      751.66     71.95 o
  -8  -3   8      791.89      844.82     82.88 o
   8  -3   8      791.89      920.63     80.95 o
  -8  -3  -8      791.89      759.37     77.74 o
  -8  -4  -8        0.46       -0.64     24.41 o
   8   4   8        0.46        0.00     20.56 o
  -8  -4   8        0.46      -21.84     21.84 o
  -8  -4   8        0.46       -7.71     23.13 o
  -8   4  -8       99.01       17.99     21.20 o
   8  -4   8       99.01       79.02     30.20 o
   8   4  -8        0.46       -7.07     17.35 o
   8  -4  -8       99.01       31.48     23.77 o
   8   5  -8     2899.21     2991.24    204.30 o
  -8  -5  -8     2899.20     2844.12    214.58 o
   8  -5  -8     2899.21     2918.64    213.29 o
   8   5   8     2899.20     2892.30    199.16 o
   8  -5   8     2899.21     2882.02    220.36 o
  -8  -5   8     2899.21     2762.53    219.72 o
  -8   5  -8     2899.21     2862.11    210.08 o
  -8  -6  -8      908.47      844.82     96.37 o
  -8  -6   8      908.47      945.68     98.94 o
   8   6   8      908.47     1045.91     82.88 o
  -8  -7  -8        0.35        7.07     33.41 o
   8  -7  -8        0.35       28.27     32.12 o
   8  -7   8        0.35       -7.71     30.84 o
  -8  -7   8        0.35       11.56     35.98 o
   8   7   8        0.35        3.21     23.13 o
   8  -8   8       14.90      -22.49     34.05 o
   8  -8  -8       14.90      -12.21     31.48 o
  -8  -8   8       19.83       19.92     43.04 o
  -8  -8  -8       19.83       26.98     38.55 o
  -8  -9  -8       38.09       49.47     46.26 o
   8  -9   8       38.09       80.95     48.83 o
   8  -9  -8       38.09        7.71     37.90 o
  -8  -9   8       38.09        5.14     41.76 o
  -8 -10   8       17.51       -6.42     47.54 o
   8 -10   8       17.51       -9.64     43.69 o
   8 -10  -8       17.51       12.21     43.69 o
  -8 -10  -8       17.51       -3.21     43.69 o
   8   1   9     1188.27     1212.30     90.59 o
  -8   1  -9     1187.01     1105.01     89.94 o
  -8  -1  -9     1188.27     1187.89     96.37 o
   8   1  -9     1188.27     1099.87     83.52 o
  -8  -1   9     1188.27      990.01    100.22 o
   8  -1  -9     1187.02     1042.69     87.37 o
   8  -1   9     1187.01     1114.65     94.44 o
   8  -2  -9      360.20      364.91     44.33 o
  -8  -2   9      360.20      393.82     57.18 o
   8  -2   9      360.20      345.64     49.47 o
  -8  -2  -9      360.20      406.67     52.04 o
   8   2  -9      360.20      380.97     38.55 o
  -8   2  -9      360.20      348.85     44.97 o
  -8  -2   9      360.20      309.02     52.68 o
   8   2  -9      360.20      307.09     35.98 o
  -8  -3  -9     1839.63     1864.38    142.62 o
   8   3  -9     1839.64     1838.04    127.20 o
  -8  -3   9     1839.64     1755.17    143.27 o
  -8  -3   9     1839.64     1749.39    149.05 o
   8  -3  -9     1839.63     1831.62    136.84 o
   8  -3   9     1839.64     1728.18    143.91 o
  -8   3  -9     1839.64     1778.30    135.56 o
   8   3  -9     1839.64     1750.03    127.85 o
   8  -4   9      135.32       95.72     36.62 o
  -8   4  -9      135.32       52.68     28.27 o
   8   4  -9        9.65       -1.28     19.27 o
  -8  -4   9        9.65        3.85     28.27 o
  -8  -4  -9        9.65       17.99     28.27 o
  -8  -4   9        9.65       22.49     29.55 o
   8   4   9        9.65        5.78     22.49 o
   8  -4  -9      135.32       93.80     30.84 o
   8  -5   9      403.09      409.88     66.17 o
   8  -5  -9      403.09      449.71     62.32 o
   8   5   9      403.09      474.13     54.61 o
   8   5  -9      403.09      581.42     58.46 o
  -8  -5  -9      403.09      355.92     60.39 o
  -8  -5   9      403.09      467.70     70.03 o
   8   6   9      593.32      706.05     65.53 o
   8  -6  -9      593.32      511.39     71.31 o
   8  -6   9      593.32      603.26     82.23 o
  -8  -6   9      593.32      594.26     80.95 o
  -8  -6  -9      593.32      451.00     71.31 o
  -8  -7   9       61.57       65.53     43.04 o
   8  -7   9       61.57       46.26     43.69 o
   8  -7  -9       61.57       70.03     39.19 o
  -8  -7  -9       61.57      101.51     43.04 o
   8   7   9       61.57       82.88     32.12 o
  -8  -8  -9       83.56      161.90     55.25 o
   8  -8  -9       62.79       23.13     36.62 o
   8  -8   9       62.79       44.97     46.26 o
  -8  -8   9       83.56       85.45     50.75 o
  -8  -9  -9       13.71       19.27     46.90 o
   8  -9  -9       13.71       63.60     46.26 o
  -8  -9   9       13.71       28.91     41.76 o
   8  -9   9       13.71       41.76     47.54 o
   8   0  10      259.54      312.87     43.04 o
   8   0 -10      259.54      257.62     34.05 o
  -8   1 -10      286.39      298.74     45.61 o
   8   1  10      462.42      510.75     52.68 o
  -8  -1 -10      462.42      497.90     57.82 o
   8   1 -10      462.42      501.75     44.33 o
  -8  -1  10      462.42      522.95     65.53 o
   8   2 -10      280.78      260.83     32.76 o
  -8  -2  10      280.78      280.11     55.25 o
   8  -2  10      280.78      285.89     47.54 o
   8   2 -10      280.78      275.61     35.33 o
  -8  -2  10      280.78      321.87     55.89 o
  -8  -2 -10      280.78      289.74     46.90 o
  -8   2 -10      280.78      328.93     41.76 o
   8  -2 -10      280.78      309.66     41.12 o
   8  -3 -10      161.01      156.11     34.69 o
   8   3  10      161.01      149.05     37.90 o
   8  -3  10      161.01      164.47     43.04 o
  -8  -3  10      161.01      126.56     43.69 o
  -8  -3 -10      161.01      127.85     37.26 o
   8   3 -10      161.01      153.55     27.63 o
  -8   3 -10      161.01      137.48     33.41 o
  -8  -3  10      161.01      160.61     48.83 o
   8   3 -10      161.01      158.04     26.34 o
   8   4  10        9.31        8.35     25.70 o
   8   4 -10        9.31      -14.13     18.63 o
  -8  -4  10        9.31        3.85     31.48 o
  -8  -4  10        9.31       13.49     29.55 o
  -8  -4 -10        9.31        5.78     29.55 o
   8  -5  10     1136.10     1338.22    122.07 o
   8  -5 -10     1136.10     1218.72    109.86 o
  -8  -5 -10     1136.10     1207.16    113.07 o
  -8  -5  10     1136.10     1216.80    120.14 o
   8   5  10     1136.10     1117.22    102.15 o
   8  -6  10       88.94      169.61     48.83 o
  -8  -6 -10       60.50       89.30     40.47 o
   8   6  10       60.50       80.95     33.41 o
   8  -6 -10       88.94       64.24     37.26 o
  -8  -6  10       60.50       70.67     44.33 o
   8  -7 -10      149.94      140.05     47.54 o
  -8  -7 -10      149.95       87.37     46.90 o
  -8  -7  10      149.94       57.82     44.97 o
   8  -7  10      149.94      113.07     51.40 o
   8   7  10      149.95      121.42     36.62 o
   8  -8  10        6.00       50.75     41.76 o
   8  -8 -10        6.00       44.33     39.19 o
  -8  -8 -10        7.98      -33.41     33.41 o
  -8  -8  10        7.98        5.14     43.69 o
  -8  -9  10        8.26        2.57     39.19 o
   8  -9  10        8.26        3.85     39.19 o
  -8  -9 -10        8.26      -38.55     40.47 o
   8  -9 -10        8.26        7.71     35.98 o
   8   1  11      139.19      139.41     34.05 o
  -8  -1  11      139.18      224.21     47.54 o
  -8   1 -11      132.22       91.87     26.98 o
   8  -1 -11      132.22       89.94     27.63 o
   8   1 -11      139.18      160.61     24.41 o
   8  -1  11      132.22      135.56     35.98 o
  -8  -1 -11      139.19      111.79     34.05 o
  -8  -2  11      513.00      432.37     69.38 o
  -8  -2 -11      512.99      537.09     62.32 o
  -8   2 -11      513.00      452.93     55.89 o
   8  -2 -11      513.00      491.47     53.97 o
   8   2 -11      513.00      418.23     44.33 o
   8   2 -11      513.00      513.96     44.97 o
   8  -2  11      513.00      517.17     65.53 o
  -8  -3  11     2014.01     1955.61    162.54 o
   8   3  11     2014.00     1950.47    147.76 o
   8   3 -11     2014.01     1854.10    130.42 o
  -8  -3  11     2014.01     1902.93    156.76 o
   8  -3  11     2014.00     1906.79    156.11 o
   8  -3 -11     2014.00     1748.10    141.34 o
   8   3 -11     2014.01     1753.88    131.06 o
  -8  -3 -11     2014.00     2011.50    150.98 o
   8   4  11        0.74       12.21     27.63 o
  -8  -4 -11        0.74       -7.71     26.34 o
   8  -4  11        4.64        2.57     29.55 o
  -8  -4  11        0.74       -1.93     33.41 o
   8  -4 -11        4.64      -20.56     20.56 o
  -8  -4  11        0.74        7.07     30.84 o
   8   5  11        2.83       10.92     28.91 o
   8  -5  11        2.83        7.71     32.76 o
   8  -5 -11        2.83      -14.13     24.41 o
  -8  -5  11        2.83       28.91     42.40 o
  -8  -5 -11        2.83       20.56     31.48 o
  -8  -6 -11        1.63       -9.64     34.05 o
   8   6  11        1.63       31.48     31.48 o
   8  -6  11        1.63        0.00     28.27 o
   8  -6 -11        1.63      -23.77     23.77 o
  -8  -6  11        1.63       29.55     37.26 o
   8  -7 -11      159.26      182.46     50.75 o
  -8  -7 -11      159.26      163.82     53.97 o
  -8  -7  11      159.26      208.15     63.60 o
   8  -7  11      159.26      133.63     53.32 o
   8   7  11      159.26      145.19     41.76 o
  -8  -8  11        4.11      -39.83     39.83 o
   8  -8  11        3.08       10.28     41.12 o
  -8  -8 -11        4.11      -32.76     40.47 o
   8  -8 -11        3.08      -18.63     35.33 o
  -8   0  12        2.79       24.41     32.76 o
   8   0  12        2.79      -12.21     23.77 o
   8   0 -12        2.79       10.92     17.35 o
  -8   1  12      838.44      792.14     91.87 o
  -8  -1  12      847.85      783.79     89.30 o
   8   1 -12      847.85      792.78     63.60 o
   8  -1 -12      838.44      694.49     68.10 o
   8  -1  12      838.44      792.78     82.88 o
  -8  -1 -12      847.85      815.27     80.31 o
   8   1  12      847.85      808.84     78.38 o
  -8  -2  12        2.81        5.14     30.20 o
  -8  -2 -12        2.81        0.00     22.49 o
   8   2 -12        2.81       21.20     15.42 o
   8  -2 -12        2.81        1.93     20.56 o
   8  -2  12        2.81       35.98     34.05 o
   8  -3 -12      102.91      100.22     32.12 o
   8   3 -12      102.91      115.00     24.41 o
  -8  -3 -12      102.91      105.36     37.90 o
  -8  -3  12      102.91       44.97     41.12 o
   8   3 -12      102.91      131.70     25.06 o
   8  -3  12      102.91      136.20     43.04 o
  -8  -3  12      102.91      223.57     53.97 o
  -8  -4 -12      266.56      218.43     48.83 o
  -8  -4  12      266.56      312.23     61.68 o
   8   4  12      266.56      262.76     53.32 o
  -8  -4  12      266.56      313.51     66.17 o
   8  -5 -12        0.26      -24.41     24.41 o
  -8  -5  12        0.26       -3.85     37.90 o
   8   5  12        0.26        2.57     29.55 o
   8  -5  12        0.26      -21.84     33.41 o
  -8  -5 -12        0.26        0.64     32.76 o
  -8  -6  12        9.67       55.89     42.40 o
   8   6  12        9.67       39.83     34.05 o
  -8  -6 -12        9.67        2.57     34.69 o
   8  -6  12       73.36       44.33     43.04 o
   8  -6 -12       73.36       81.59     38.55 o
   8  -7  12      209.63      267.26     66.81 o
  -8  -7  12      209.63      177.96     62.32 o
   8  -7 -12      209.63      237.71     58.46 o
   8   7  12      209.63      247.98     51.40 o
  -8  -7 -12      209.63      199.80     57.82 o
  -8  -8  12      277.65      297.45     78.38 o
  -8  -8 -12      277.65      371.98     71.95 o
   8  -8  12      208.65      182.46     67.46 o
   8  -8 -12      208.65      167.68     53.97 o
   8  -1 -13      337.96      278.18     41.12 o
  -8   1  13      337.96      292.96     64.24 o
  -8  -1 -13      345.92      388.04     52.68 o
   8  -1  13      337.96      301.95     54.61 o
   8   1 -13      345.91      296.17     36.62 o
  -8  -1  13      345.91      220.36     57.18 o
  -8  -2 -13      246.94      305.16     49.47 o
   8  -2  13      246.94      268.54     52.04 o
   8  -2 -13      246.94      250.55     41.12 o
   8   2 -13      246.94      238.99     32.76 o
  -8  -2  13      246.94      320.58     64.24 o
  -8  -3  13      162.99      126.56     55.89 o
   8  -3  13      162.99      210.72     51.40 o
  -8  -3  13      162.99      203.01     58.46 o
   8   3 -13      162.99      221.64     27.63 o
   8  -3 -13      162.99      140.70     37.26 o
  -8  -3 -13      162.99      116.28     39.83 o
  -8  -4  13       15.57       19.92     40.47 o
  -8  -4  13       15.57        7.71     39.83 o
   8  -4  13       63.16       72.60     41.12 o
   8   4  13       15.57        6.42     35.33 o
   8  -4 -13       63.16       39.19     27.63 o
  -8  -4 -13       15.57       -7.07     30.20 o
   8  -5 -13      165.86      228.07     47.54 o
  -8  -5  13      165.86      351.42     73.24 o
   8   5  13      165.86      171.53     50.11 o
   8  -5  13      165.86      170.25     57.18 o
  -8  -5 -13      165.86      168.32     46.90 o
   8   6  13      169.58      232.57     51.40 o
  -8  -6  13      169.58      294.88     73.88 o
   8  -6 -13      169.58      199.16     52.04 o
   8  -6  13      169.58      212.01     64.89 o
  -8  -6 -13      169.58      221.00     55.89 o
   8   7  13      288.24      456.78     65.53 o
   8  -7  13      288.25      330.86     77.74 o
  -8  -7 -13      288.24      342.42     72.60 o
   8  -7 -13      288.25      325.08     66.81 o
  -8  -7  13      288.25      413.74     87.37 o
  -8   0  14      381.94      389.97     74.52 o
  -8   0 -14      381.94      499.82     62.96 o
   8   0 -14      381.94      441.36     48.83 o
   8   0  14      381.94      466.42     64.89 o
   8  -1 -14       69.08       46.90     25.70 o
   8  -1  14       69.08       59.11     39.19 o
  -8  -1  14      245.83      364.27     70.03 o
  -8   1  14       69.08       85.45     48.18 o
  -8  -2  14        0.22      -32.76     32.76 o
  -8  -2 -14        0.22        2.57     26.34 o
  -8   2  14        0.22      -12.85     32.76 o
   8  -2 -14        0.22       14.13     23.13 o
   8  -2  14        0.22       -2.57     34.69 o
  -8  -3  14       14.96       61.03     43.69 o
  -8  -3 -14       14.96      -14.13     26.98 o
   8  -3 -14       14.96       -7.07     25.70 o
   8  -3  14       14.96       14.13     31.48 o
  -8  -3  14       14.96       14.78     43.69 o
  -8  -4 -14        0.58      -13.49     28.27 o
  -8  -4  14        0.58        7.71     34.69 o
   8   4  14        0.58      -31.48     31.48 o
  -8  -4  14        0.58        8.35     43.69 o
   8  -4 -14      141.60       76.45     32.76 o
   8  -4  14      141.60      107.93     43.69 o
  -8  -5 -14      108.86       44.33     35.98 o
   8  -5  14      108.86       90.59     47.54 o
   8  -5 -14      108.86       63.60     36.62 o
   8   5  14      108.86       77.09     45.61 o
  -8  -5  14      108.86       82.88     51.40 o
   8  -6  14      159.23      269.19     71.31 o
   8  -6 -14      159.23      143.27     48.18 o
  -8  -6 -14      125.56       78.38     44.97 o
  -8  -6  14      125.56      133.63     62.32 o
   8   6  14      125.56      184.38     53.97 o
   8  -1 -15       50.56       59.75     25.70 o
   8  -1  15       50.56       51.40     41.12 o
   8   1 -15       50.60       97.01     23.77 o
  -8  -1  15       50.60       21.20     41.76 o
  -8   1  15       50.56       17.99     42.40 o
  -8  -1 -15       50.60       40.47     30.84 o
   8  -2  15        0.45       12.85     30.84 o
   8  -2 -15        0.45      -13.49     22.49 o
  -8   2  15        0.45        7.07     39.83 o
  -8  -2  15        0.45      -21.20     34.69 o
  -8  -2 -15        0.45       26.34     28.27 o
  -8  -3  15       57.95       -3.21     37.90 o
   8  -3  15       57.95       79.66     46.26 o
   8  -3 -15       57.95       77.74     30.84 o
  -8  -3 -15       57.95       86.09     39.19 o
  -8   3  15       57.95      -12.85     42.40 o
  -8  -4  15        0.01        0.00     37.90 o
   8  -4  15       21.60       52.68     45.61 o
   8   4  15        0.01       79.02     43.69 o
  -8  -4  15        0.01      -34.69     34.69 o
   8  -4 -15       21.60      -18.63     27.63 o
  -8  -4 -15        0.01       41.12     35.98 o
   8   5  15       23.56       40.47     50.11 o
   8  -5 -15       23.56       16.06     31.48 o
   8  -5  15       23.56       10.92     43.69 o
  -8  -5  15       23.56       -3.85     48.18 o
  -8  -5 -15       23.56      -14.78     33.41 o
   8   0  16      112.52      167.04     49.47 o
   8   0 -16      112.52      156.76     32.12 o
  -8   0  16      112.52       84.16     52.04 o
  -8   0 -16      112.52       77.09     39.19 o
  -8  -1  16       71.41       75.81     49.47 o
   8  -1  16       47.43       89.94     46.26 o
  -8   1  16       47.43      107.29     52.68 o
   8  -1 -16       47.43       68.10     28.91 o
  -8  -1 -16       71.41       59.11     36.62 o
  -8  -2  16        7.26      -12.21     41.76 o
   8  -2 -16        7.26       44.97     26.34 o
  -8   2  16        7.26      -14.78     41.76 o
  -8  -2 -16        7.26       -6.42     28.27 o
   8  -2  16        7.26        2.57     37.26 o
  -8   3  16      206.08      235.78     69.38 o
  -8  -3 -16      206.08      185.67     48.18 o
   8  -3  16      206.08      173.46     57.82 o
   8  -3 -16      206.08      296.17     48.83 o
  -8  -3  16      206.08      228.71     68.74 o
  -8  -4  16       52.56      101.51     53.97 o
  -8  -4 -16       52.56       62.32     41.12 o
   8  -4  16      213.03      266.62     65.53 o
  -8  -4  16       52.56       55.89     50.75 o
  -8   4  16      213.03      230.64     70.03 o
   8  -4 -16      213.03       88.02     35.33 o
  -8   1 -17       53.46       58.46     36.62 o
  -8  -1 -17      113.73      102.79     39.83 o
  -8  -1  17      113.73      116.93     55.25 o
   8  -1 -17       53.46       53.32     28.27 o
   8  -1  17       53.46       45.61     45.61 o
  -8   1  17       53.46       96.37     55.25 o
  -9  -1   0     6386.37     6896.04    443.93 o
   9  -1   0     6386.37     6630.06    443.29 o
   9  -3   0      121.22       23.13     20.56 o
   9   3   0       41.07       15.42     10.92 o
  -9  -3   0       41.07       35.98     20.56 o
  -9  -3   0       41.07        8.35     12.85 o
  -9  -5   0      132.16      113.07     32.76 o
   9  -5   0      169.62      202.37     41.12 o
  -9  -5   0      132.16      124.63     24.41 o
   9  -7   0     1219.33     1478.92    121.42 o
  -9  -7   0     1219.32     1358.13    114.36 o
  -9  -7   0     1219.32     1138.42    101.51 o
  -9  -9   0      261.24      364.27     52.68 o
  -9  -9   0      261.24      470.27     66.81 o
   9  -9   0      196.32      158.68     51.40 o
   9 -11   0       53.56       90.59     46.26 o
  -9 -11   0       53.56       74.52     45.61 o
   9  -1  -1      622.75      742.03     62.32 o
   9   1  -1      622.75      654.65     59.11 o
  -9  -1   1      622.75      632.17     59.11 o
   9  -1   1      622.75      591.69     59.75 o
  -9  -1  -1      622.75      641.16     61.03 o
   9   2   1     2121.30     2475.35    160.61 o
   9  -2  -1     1712.74     1969.10    170.89 o
   9   2  -1     2121.30     2510.04    173.46 o
  -9  -2  -1     2121.30     2650.74    175.39 o
  -9  -2   1     2121.30     2614.12    172.82 o
  -9  -3   1       29.23       25.06     12.21 o
  -9  -3   1       29.23       64.89     18.63 o
   9   3  -1       29.23       34.69     19.92 o
   9  -3   1      247.93       66.81     25.06 o
  -9  -3   1       29.23       17.99     19.27 o
  -9  -3  -1       29.23       48.18     22.49 o
   9  -3  -1      247.93       57.82     24.41 o
   9  -4  -1      177.11      180.53     37.90 o
   9  -4   1      177.11      192.73     37.90 o
   9  -5   1      346.17      327.01     50.75 o
  -9  -5  -1      318.32      364.27     48.83 o
  -9  -5  -1      318.32      287.82     34.69 o
  -9  -5   1      318.31      318.01     46.26 o
  -9  -5   1      318.31      336.64     39.83 o
   9  -5  -1      346.17      431.73     54.61 o
  -9  -6  -1      103.09      126.56     24.41 o
  -9  -6  -1      103.09      152.90     38.55 o
   9  -6  -1      103.09       90.59     35.33 o
  -9  -6   1      103.09      118.85     28.27 o
  -9  -6   1      103.09      134.27     35.98 o
   9  -6   1      103.09      111.14     36.62 o
  -9  -7  -1      333.72      398.32     46.90 o
  -9  -7   1      333.72      393.82     55.25 o
   9  -7  -1      333.72      397.68     64.24 o
   9  -7   1      333.72      359.77     58.46 o
  -9  -7   1      333.72      410.52     50.11 o
  -9  -7  -1      333.72      412.45     59.75 o
  -9  -8   1       34.23        8.35     30.84 o
  -9  -8   1       34.23      106.00     32.76 o
  -9  -8  -1       34.23       67.46     28.91 o
   9  -8  -1       34.23       11.56     33.41 o
   9  -8   1       34.23      118.85     40.47 o
  -9  -8  -1       34.23       37.90     37.26 o
  -9  -9   1      395.08      381.61     56.54 o
   9  -9  -1      296.89      296.17     64.24 o
  -9  -9  -1      395.08      306.45     50.75 o
  -9  -9   1      395.08      474.77     68.10 o
   9  -9   1      296.89      373.90     64.89 o
  -9  -9  -1      395.08      499.82     71.95 o
   9 -10   1      946.20      975.88    103.43 o
  -9 -10  -1      881.33      774.15     86.09 o
  -9 -10   1      881.33      679.71     86.09 o
  -9 -10  -1      881.33      828.76     99.58 o
   9 -10  -1      946.20     1002.22    106.65 o
  -9 -11   1       15.24       -8.35     35.98 o
  -9 -11  -1       15.24        7.07     39.83 o
   9 -11  -1       15.24       32.12     37.26 o
   9   0  -2      185.19      150.98     28.27 o
  -9   0   2      185.19      191.45     30.20 o
  -9  -1  -2      478.63      465.13     50.75 o
  -9  -1   2      478.63      430.44     46.90 o
   9  -1   2      478.63      468.99     48.83 o
  -9   1  -2      478.63      509.46     49.47 o
   9  -1  -2      478.64      434.94     48.18 o
   9   1  -2      478.63      477.98     47.54 o
  -9  -2   2      325.72      452.28     43.69 o
  -9  -2  -2      325.72      418.23     47.54 o
   9   2  -2      325.72      434.29     46.90 o
   9  -2  -2      203.95      236.42     41.12 o
   9   3  -2       50.99       27.63     21.20 o
  -9  -3   2       50.99       19.92     13.49 o
   9  -3  -2       82.00       18.63     20.56 o
   9  -3   2       82.00       23.77     19.27 o
  -9  -3   2       50.99       24.41     16.06 o
  -9  -3   2       50.99       41.76     19.27 o
  -9  -3  -2       50.99       19.27     19.27 o
  -9  -4   2     2235.17     2327.59    172.18 o
  -9  -4  -2     2235.16     2328.87    176.67 o
   9   4  -2     2235.17     2327.59    174.75 o
   9  -4  -2     2235.17     2637.89    181.17 o
   9  -4   2     2235.17     2397.62    176.67 o
  -9  -4  -2     2235.16     2501.69    159.97 o
  -9  -4   2     2235.17     2413.03    172.18 o
  -9  -6  -2      406.70      329.58     55.25 o
  -9  -6   2      406.70      353.99     48.18 o
  -9  -6   2      406.70      375.19     52.04 o
  -9  -6  -2      406.70      467.06     42.40 o
   9  -6  -2      406.70      477.98     64.24 o
   9  -6   2      406.69      439.43     59.11 o
   9  -7   2      540.67      740.10     82.88 o
  -9  -7   2      540.67      803.70     77.09 o
   9  -8  -2      948.95      915.49     98.29 o
  -9  -8   2      948.95      846.10     84.16 o
  -9  -8  -2      948.95      909.71     95.72 o
  -9  -8   2      948.95      798.56     85.45 o
   9  -8   2      948.95      845.46     91.23 o
  -9  -8  -2      948.95      794.71     76.45 o
  -9  -9  -2     1603.80     1756.45    143.91 o
  -9  -9  -2     1603.80     1688.35    125.92 o
   9  -9   2     1205.21     1240.57    132.34 o
  -9  -9   2     1603.80     1793.71    135.56 o
   9  -9  -2     1205.21     1120.43    134.27 o
   9 -10   2        0.28      -14.78     34.05 o
  -9 -10  -2        0.28       17.35     34.69 o
  -9 -10   2        0.28       21.84     35.33 o
   9 -10  -2        0.28       52.04     43.04 o
  -9 -10  -2        0.28       28.91     42.40 o
  -9 -11   2       91.60      124.63     52.68 o
   9 -11  -2       91.60      109.22     52.04 o
   9   1   3     2566.45     2412.39    163.18 o
   9  -1   3     2566.45     2467.64    174.75 o
  -9   1  -3     2566.45     2499.12    176.03 o
   9   1  -3     2566.45     2420.10    173.46 o
  -9  -1   3     2566.45     2599.34    172.18 o
   9  -1  -3     2566.45     2653.31    177.32 o
  -9  -1  -3     2566.45     2461.86    177.96 o
  -9  -2   3      248.64      297.45     32.76 o
   9   2  -3      248.64      308.38     37.90 o
  -9   2  -3      137.30      161.25     29.55 o
   9  -2  -3      137.30      118.85     29.55 o
   9  -2   3      137.30      126.56     27.63 o
  -9  -2  -3      248.64      224.21     35.33 o
  -9  -3  -3     1645.45     1705.70    129.77 o
   9  -3   3     1746.95     1761.59    126.56 o
  -9  -3   3     1645.44     1663.30    121.42 o
   9   3  -3     1645.44     1549.58    123.99 o
  -9  -3   3     1645.44     1769.30    125.92 o
   9  -3  -3     1746.95     1678.72    129.13 o
  -9  -3   3     1645.44     1591.99    116.93 o
  -9  -4  -3      505.43      734.96     67.46 o
   9  -4  -3      505.43      488.26     60.39 o
   9  -4   3      505.43      482.48     57.82 o
   9  -5  -3       14.81       29.55     26.34 o
   9   5  -3        5.20       -5.78     20.56 o
  -9  -5  -3        5.20       16.06     12.21 o
   9  -5   3       14.81      -10.28     19.92 o
  -9  -5   3        5.20        5.14     21.20 o
  -9  -5   3        5.20        1.93     19.27 o
  -9  -5  -3        5.20        8.99     23.13 o
  -9  -6  -3      159.09      126.56     23.13 o
   9  -6   3      159.09      211.37     41.12 o
   9  -6  -3      159.09      142.62     42.40 o
  -9  -6   3      159.09      208.15     38.55 o
  -9  -6  -3      159.09      192.09     43.69 o
  -9  -6   3      159.09      194.02     35.33 o
  -9  -7  -3       26.88       80.95     36.62 o
  -9  -7  -3       26.88       33.41     21.20 o
  -9  -7   3       26.88       16.70     30.20 o
   9  -7  -3       26.88       -0.64     32.12 o
   9  -7   3       26.88      113.07     35.33 o
  -9  -7   3       26.88       27.63     27.63 o
  -9  -8  -3       32.14       13.49     34.05 o
  -9  -8   3       32.14       28.91     29.55 o
   9  -8   3       32.14       49.47     34.05 o
  -9  -8   3       32.14       37.90     30.20 o
   9  -8  -3       32.14       50.75     40.47 o
  -9  -8  -3       32.14       71.31     26.98 o
  -9  -9  -3       28.93       45.61     43.04 o
   9  -9  -3       21.74       19.92     36.62 o
  -9  -9   3       28.93       30.20     35.33 o
  -9  -9  -3       28.93       32.12     32.12 o
   9  -9   3       21.74        4.50     32.12 o
  -9 -10  -3       39.53        0.00     42.40 o
  -9 -10  -3       39.53       46.26     37.90 o
  -9 -10   3       39.53       -9.64     36.62 o
   9 -10  -3       48.98       76.45     48.18 o
  -9 -11   3      161.08      245.42     57.18 o
  -9 -11  -3      161.08      217.15     62.32 o
   9 -11   3      161.08      122.71     67.46 o
   9 -11  -3      161.08      188.88     61.68 o
  -9   0   4    11763.69    12261.12    768.37 o
  -9   0  -4    11763.66    12058.75    773.51 o
   9   0  -4    11763.69    11977.80    771.58 o
   9   0   4    11763.66    11716.97    769.65 o
  -9  -1  -4     1310.71     1434.59    106.00 o
   9   1   4     1310.71     1327.30     91.23 o
   9  -1   4     1310.72     1411.46    101.51 o
  -9   1  -4     1310.72     1462.85    105.36 o
   9  -1  -4     1310.72     1405.68    105.36 o
  -9  -1   4     1310.72     1076.74     96.37 o
   9   1  -4     1310.72     1502.04    104.08 o
  -9  -1  -4     1310.71     1371.63    107.93 o
   9   2  -4        3.42        5.14     15.42 o
  -9  -2  -4        3.42        0.64     17.99 o
   9  -2  -4        3.39       -8.99     16.70 o
   9   2  -4        3.42       -6.42     14.78 o
  -9   2  -4        3.39        8.35     14.78 o
   9  -2   4        3.39       -2.57     14.13 o
  -9  -2   4        3.42       -3.21      8.99 o
  -9   3  -4      543.86      394.46     46.90 o
  -9  -3   4      419.43      332.79     41.12 o
   9  -3   4      543.86      451.00     47.54 o
   9  -3  -4      543.86      404.10     49.47 o
  -9  -3  -4      419.43      399.60     50.11 o
   9   3  -4      419.43      373.90     46.26 o
  -9  -3   4      419.43      433.01     49.47 o
  -9  -4   4      102.96      125.28     25.70 o
   9   4  -4      102.96      119.50     32.12 o
   9  -4   4      102.96      126.56     28.91 o
  -9  -4   4      102.96       77.74     22.49 o
   9  -4  -4      102.96       91.87     32.12 o
  -9  -4  -4      102.96      145.84     35.98 o
  -9  -4   4      102.96       84.80     28.91 o
   9  -5  -4      141.49      129.13     36.62 o
   9  -5   4      141.49      173.46     35.33 o
  -9  -5  -4      135.56      126.56     35.33 o
   9   5  -4      135.56      140.70     36.62 o
  -9  -5   4      135.56      208.15     32.12 o
  -9  -5   4      135.56      187.59     37.26 o
  -9  -6   4      166.77      196.59     35.33 o
   9  -6   4      166.77      172.82     38.55 o
  -9  -6  -4      166.76      177.96     25.06 o
   9  -6  -4      166.77      138.13     41.76 o
  -9  -6   4      166.77      176.03     40.47 o
  -9  -6  -4      166.76      200.44     44.97 o
   9   6  -4      166.77      192.73     40.47 o
  -9  -7   4      255.11      245.42     42.40 o
  -9  -7  -4      255.11      264.05     58.46 o
  -9  -7  -4      255.11      328.93     37.90 o
  -9  -7   4      255.11      274.97     50.11 o
  -9  -8  -4       22.66      -15.42     34.69 o
   9  -8  -4       22.66       29.55     34.05 o
  -9  -8   4       22.66       46.26     32.12 o
   9  -8   4       22.66       57.82     34.69 o
  -9  -8  -4       22.66       39.83     23.77 o
  -9  -9  -4       29.01       30.84     40.47 o
   9  -9  -4       21.80       64.24     42.40 o
   9  -9   4       21.80       65.53     48.83 o
  -9  -9  -4       29.01       23.13     28.91 o
  -9  -9   4       29.01       -0.64     34.05 o
  -9 -10  -4        0.37       -5.14     39.83 o
   9 -10   4       14.72       23.77     42.40 o
   9 -10  -4       14.72       28.27     43.04 o
  -9 -10   4        0.37        6.42     35.98 o
   9   1  -5        0.19       24.41     17.35 o
   9   1   5        0.19       16.70     10.28 o
   9  -1   5        0.19        8.99     16.06 o
  -9   1  -5        0.19       13.49     15.42 o
  -9  -1  -5        0.19        5.14     14.78 o
  -9  -1   5        0.19        1.28     10.92 o
   9  -1  -5        0.19      -15.42     15.42 o
  -9  -1  -5        0.19        1.93     17.99 o
   9   2  -5     2299.50     3286.76    233.21 o
   9   2  -5     2299.50     3293.19    233.21 o
  -9  -2  -5     2299.50     3486.56    241.56 o
  -9  -2   5     2299.50     3644.61    235.78 o
  -9  -2   5     2299.50     3592.57    228.07 o
  -9   3  -5      245.12      103.43     28.27 o
   9  -3   5      245.12      169.61     32.76 o
  -9  -3   5      118.93       78.38     26.34 o
   9  -3  -5      245.12      129.77     29.55 o
   9   3  -5      118.93       80.95     26.34 o
  -9  -3   5      118.93      106.00     31.48 o
  -9  -3  -5      118.93      131.70     34.05 o
  -9  -3   5      118.93      116.28     21.84 o
   9  -4   5       25.99       30.20     25.70 o
  -9  -4   5       25.99       89.94     18.63 o
   9  -4   5       25.99        9.64     17.35 o
   9   4  -5       25.99       28.27     21.84 o
  -9  -4  -5       25.99       34.69     25.70 o
  -9  -4   5       25.99       36.62     23.13 o
  -9  -4   5       25.99       73.88     27.63 o
   9  -4  -5       25.99       38.55     26.34 o
   9   5  -5      964.65      922.56     84.16 o
  -9  -5  -5      964.65      997.72     90.59 o
  -9  -5   5      964.65      834.54     86.09 o
  -9  -5   5      964.65      862.17     71.95 o
   9  -6  -5       29.25       -7.71     27.63 o
  -9  -6   5       29.25       -6.42     14.78 o
  -9  -6   5       29.25       19.27     30.84 o
   9  -6   5       29.25       74.52     34.69 o
  -9  -6  -5       29.25      -10.28     28.91 o
   9  -6   5       29.25       34.05     25.70 o
   9   6  -5       29.25       39.83     30.20 o
  -9  -6  -5       29.25       58.46     17.35 o
  -9  -7   5     1400.25     1397.97    122.07 o
  -9  -7  -5     1400.25     1385.12    129.13 o
   9  -7   5     1400.25     1459.00    118.21 o
  -9  -7  -5     1400.25     1351.71    102.79 o
   9  -7  -5     1400.26     1427.52    129.13 o
   9  -7   5     1400.25     1326.66    129.13 o
  -9  -8   5      245.60      206.23     51.40 o
   9  -8   5      245.60      262.76     62.96 o
  -9  -8  -5      245.60      304.52     40.47 o
  -9  -8  -5      245.60      251.84     58.46 o
   9  -8   5      245.60      284.60     48.18 o
   9  -8  -5      245.60      215.22     55.89 o
   9  -9   5      207.04      113.07     52.68 o
   9  -9  -5      207.04      182.46     56.54 o
  -9  -9   5      275.51      323.79     59.11 o
  -9  -9  -5      275.51      318.65     64.89 o
  -9 -10   5        1.24       24.41     37.90 o
   9 -10  -5       17.44        5.14     41.12 o
  -9 -10  -5        1.24       50.75     44.33 o
   9 -10   5       17.44       18.63     42.40 o
  -9   0  -6       33.97       43.69     21.84 o
   9   0  -6       33.97       26.98     19.27 o
   9   0   6       33.97       47.54     17.35 o
  -9   0   6       33.97       26.34     12.85 o
  -9   1   6        0.78       -3.21     12.21 o
   9  -1   6        0.78      -13.49     14.78 o
   9   1  -6        0.78        3.85     15.42 o
   9  -1  -6        0.78       -1.28     16.06 o
  -9  -1   6        0.78        7.07      8.35 o
   9   1   6        0.78       -0.64     12.21 o
[truncated: 248,925 more chars]
